# Supplementary material for: Protein signaling and drug target activation signatures to guide therapy prioritization: Therapeutic resistance and sensitivity in the I-SPY 2 Trial
Source: Cell Rep Med. 2023 Dec 11;4(12):101312. doi: 10.1016/j.xcrm.2023.101312 (PMC10772394; doi:10.1016/j.xcrm.2023.101312)
Supplement: Table S2. Patient level biomarker scores, subtype classes and clinical/response data, related to Figures 1–7 [file mmc2.xlsx]

## Sheet: TableS2
Table S2. Patient level biomarker scores, subtype classes and clinical/response data, related to Figures 1-7.
	I-SPY 2 TRIAL Arm	I-SPY 2 TRIAL Arm (short name)	pCR (1=pCR; 0=no pCR)	HR (1=HR+; 0=HR-)	HER2 (1=HER2+; 0=HER2-)	MP (1=MP2; 0=MP1)	Immune (1=Immune+; 0=Immune-)	Receptor Subtype	BluePrint (BP)-subtype	Response Predictive Subtype (RPS)-5	PAM50 Subtype	RPPA Cluster (11 total)	RPPA EGFR.Y1173	RPPA ERBB2.Y1248	HARPS Signature (1= HARPS+; 0=HARPS-)
756412	Paclitaxel + ABT 888 + Carboplatin	VC	0	1	0	0	0	HR+HER2-	Luminal-type	HER2-/Immune-/DRD-	LumA	Clust.4	-0.3185	-0.3257	NA
111881	Paclitaxel + Neratinib	N	1	1	1	1	0	HR+HER2+	HER2-type	HER2+/BP-HER2_or_Basal	LumB	Clust.7b	3.967	3.869	NA
243836	Paclitaxel + Neratinib	N	1	1	0	1	0	HR+HER2-	Basal-type	HER2-/Immune-/DRD+	Basal	Clust.3	-0.3161	-0.3351	NA
402265	Paclitaxel + Trastuzumab	Ctr	0	1	1	0	0	HR+HER2+	HER2-type	HER2+/BP-HER2_or_Basal	Her2	Clust.7b	0.2728	0.3857	NA
611662	Paclitaxel + Neratinib	N	0	0	1	0	1	HR-HER2+	HER2-type	HER2+/BP-HER2_or_Basal	Normal	Clust.10	-0.3372	0.2054	NA
139137	Paclitaxel + ABT 888 + Carboplatin	VC	0	1	0	0	1	HR+HER2-	Luminal-type	HER2-/Immune+	LumB	Clust.2	-0.4057	-0.4419	NA
685753	Paclitaxel + AMG 386	AMG386	0	1	0	0	0	HR+HER2-	Basal-type	HER2-/Immune-/DRD+	Normal	Clust.5	-0.1469	-0.1207	NA
108939	Paclitaxel + Neratinib	N	1	1	1	0	0	HR+HER2+	HER2-type	HER2+/BP-HER2_or_Basal	Her2	Clust.7b	2.695	2.238	NA
629210	Paclitaxel + Neratinib	N	0	1	0	0	1	HR+HER2-	Luminal-type	HER2-/Immune+	LumB	Clust.8	-0.4146	-0.3887	NA
809037	Paclitaxel	Ctr	0	1	0	0	0	HR+HER2-	Luminal-type	HER2-/Immune-/DRD-	LumA	Clust.6	-0.337	-0.154	NA
107700	Paclitaxel + MK-2206 + Trastuzumab	MK2206	0	1	1	0	0	HR+HER2+	Luminal-type	HER2+/BP-Luminal	LumB	Clust.9	-0.4087	-0.3838	NA
373672	Paclitaxel	Ctr	0	0	0	0	1	TN	Basal-type	HER2-/Immune+	Basal	Clust.5	-0.271	-0.3823	0
615873	Paclitaxel	Ctr	1	0	0	1	1	TN	Basal-type	HER2-/Immune+	Her2	Clust.5	-0.1739	-0.2861	1
607047	Paclitaxel + AMG 386	AMG386	1	1	0	0	0	HR+HER2-	Luminal-type	HER2-/Immune-/DRD-	LumB	Clust.10	-0.441	-0.4293	NA
155171	Paclitaxel + ABT 888 + Carboplatin	VC	0	1	0	0	0	HR+HER2-	Luminal-type	HER2-/Immune-/DRD-	LumB	Clust.9	-0.4446	-0.4749	NA
815421	Paclitaxel + Neratinib	N	0	1	1	0	0	HR+HER2+	HER2-type	HER2+/BP-HER2_or_Basal	Basal	Clust.8	-0.3403	-0.128	NA
605713	Paclitaxel + ABT 888 + Carboplatin	VC	0	1	0	0	0	HR+HER2-	Luminal-type	HER2-/Immune-/DRD-	LumA	Clust.8	-0.3751	-0.4292	NA
246134	Paclitaxel + Trastuzumab	Ctr	0	1	1	0	0	HR+HER2+	Luminal-type	HER2+/BP-Luminal	LumB	Clust.8	-0.4926	-0.5401	NA
373346	Paclitaxel + AMG 386	AMG386	0	1	0	0	0	HR+HER2-	Luminal-type	HER2-/Immune-/DRD-	LumA	Clust.9	-0.4091	-0.4811	NA
349225	Paclitaxel	Ctr	0	0	0	1	0	TN	Basal-type	HER2-/Immune-/DRD+	Basal	Clust.6	-0.3549	-0.4034	0
208265	Paclitaxel + ABT 888 + Carboplatin	VC	1	0	0	0	0	TN	Basal-type	HER2-/Immune-/DRD+	Her2	Clust.8	0.2938	0.3961	1
395076	Paclitaxel	Ctr	1	0	0	1	0	TN	Basal-type	HER2-/Immune-/DRD-	Basal	Clust.4	-0.3192	-0.07605	1
637752	Paclitaxel + AMG 386	AMG386	1	0	0	1	0	TN	Basal-type	HER2-/Immune-/DRD-	Basal	Clust.2	-0.3815	-0.4054	0
331192	Paclitaxel + ABT 888 + Carboplatin	VC	1	1	0	1	1	HR+HER2-	Basal-type	HER2-/Immune+	Basal	Clust.2	-0.3335	-0.4204	NA
327133	Paclitaxel	Ctr	0	0	0	1	1	TN	Basal-type	HER2-/Immune+	Her2	Clust.4	-0.3247	-0.2987	1
541165	Paclitaxel + Neratinib	N	0	0	0	1	0	TN	Basal-type	HER2-/Immune-/DRD+	Basal	Clust.8	-0.4353	-0.4469	0
802778	Paclitaxel + ABT 888 + Carboplatin	VC	0	1	0	0	1	HR+HER2-	Luminal-type	HER2-/Immune+	LumA	Clust.4	-0.257	-0.06737	NA
794428	Paclitaxel	Ctr	0	0	0	0	0	TN	Basal-type	HER2-/Immune-/DRD-	LumA	Clust.5	-0.3483	-0.3573	0
625800	Paclitaxel + Neratinib	N	0	1	1	0	0	HR+HER2+	HER2-type	HER2+/BP-HER2_or_Basal	LumB	Clust.7b	5.252	4.534	NA
422450	Paclitaxel + Neratinib	N	1	1	0	1	1	HR+HER2-	Basal-type	HER2-/Immune+	Basal	Clust.9	-0.3359	-0.4097	NA
613188	Paclitaxel + AMG 386	AMG386	0	0	0	0	1	TN	Basal-type	HER2-/Immune+	Basal	Clust.4	-0.391	-0.2953	0
159284	Paclitaxel	Ctr	0	0	0	0	1	TN	Basal-type	HER2-/Immune+	Normal	Clust.8	-0.3065	-0.1649	1
641977	Paclitaxel + AMG 386	AMG386	0	1	0	0	1	HR+HER2-	Luminal-type	HER2-/Immune+	LumB	Clust.5	-0.3862	-0.4645	NA
326433	Paclitaxel + AMG 386	AMG386	1	0	0	1	1	TN	Basal-type	HER2-/Immune+	Basal	Clust.1	-0.3535	-0.3872	0
153327	Paclitaxel + PD1 inhibitor	PD1-inh	1	0	0	1	1	TN	Basal-type	HER2-/Immune+	Basal	Clust.8	-0.3705	-0.3688	0
622315	Paclitaxel + AMG 386	AMG386	0	0	0	1	0	TN	Basal-type	HER2-/Immune-/DRD-	Basal	Clust.2	-0.3225	-0.3771	1
597873	Paclitaxel + PD1 inhibitor	PD1-inh	0	0	0	1	0	TN	Basal-type	HER2-/Immune-/DRD-	Basal	Clust.5	-0.2053	-0.2909	1
574091	Paclitaxel + PD1 inhibitor	PD1-inh	1	0	0	1	1	TN	Basal-type	HER2-/Immune+	Basal	Clust.3	-0.2005	-0.2461	1
366120	T-DM1 + Pertuzumab	TDM1/P	0	1	1	1	0	HR+HER2+	Luminal-type	HER2+/BP-Luminal	LumB	Clust.6	-0.2723	-0.3122	NA
581180	Paclitaxel	Ctr	0	0	0	1	1	TN	Basal-type	HER2-/Immune+	Basal	Clust.2	-0.3597	-0.3727	0
494296	Paclitaxel + PD1 inhibitor	PD1-inh	0	1	0	0	0	HR+HER2-	Luminal-type	HER2-/Immune-/DRD-	LumB	Clust.9	-0.3151	-0.3165	NA
547405	Paclitaxel + MK-2206	MK2206	0	0	0	1	0	TN	Basal-type	HER2-/Immune-/DRD-	Basal	Clust.3	-0.3481	-0.2016	0
845783	Paclitaxel + AMG 386	AMG386	1	1	0	1	1	HR+HER2-	Basal-type	HER2-/Immune+	Basal	Clust.2	-0.3807	-0.4575	NA
767081	T-DM1 + Pertuzumab	TDM1/P	1	0	1	0	0	HR-HER2+	Luminal-type	HER2+/BP-Luminal	Her2	Clust.7b	0.1513	0.2606	NA
425173	Paclitaxel + PD1 inhibitor	PD1-inh	1	1	0	0	1	HR+HER2-	Luminal-type	HER2-/Immune+	LumA	Clust.5	-0.3859	-0.359	NA
464547	T-DM1 + Pertuzumab	TDM1/P	1	1	1	1	1	HR+HER2+	HER2-type	HER2+/BP-HER2_or_Basal	Her2	Clust.7b	0.3861	0.1783	NA
847272	Paclitaxel	Ctr	0	0	0	1	0	TN	Basal-type	HER2-/Immune-/DRD-	Basal	Clust.1	-0.3244	-0.3173	1
213328	Paclitaxel	Ctr	1	0	0	1	0	TN	Basal-type	HER2-/Immune-/DRD+	Basal	Clust.3	-0.246	-0.3	1
949444	Paclitaxel + AMG 386	AMG386	0	0	0	1	1	TN	Basal-type	HER2-/Immune+	Basal	Clust.2	-0.3611	-0.3731	0
797639	Paclitaxel + MK-2206	MK2206	0	1	0	1	1	HR+HER2-	Basal-type	HER2-/Immune+	Basal	Clust.1	-0.3444	-0.4672	NA
753109	Paclitaxel + MK-2206	MK2206	1	0	0	1	0	TN	Basal-type	HER2-/Immune-/DRD-	Basal	Clust.3	-0.2801	-0.35	1
220471	Paclitaxel + Trastuzumab	Ctr	0	0	1	1	0	HR-HER2+	HER2-type	HER2+/BP-HER2_or_Basal	Her2	Clust.7b	3.268	5.176	NA
494946	Paclitaxel + PD1 inhibitor	PD1-inh	1	0	0	1	1	TN	Basal-type	HER2-/Immune+	Basal	Clust.4	-0.2301	-0.1747	1
326202	Paclitaxel + PD1 inhibitor	PD1-inh	0	1	0	1	1	HR+HER2-	Basal-type	HER2-/Immune+	Basal	Clust.2	-0.4001	-0.398	NA
266840	Paclitaxel + Trastuzumab	Ctr	0	1	1	0	0	HR+HER2+	HER2-type	HER2+/BP-HER2_or_Basal	LumA	Clust.7b	1.956	1.9	NA
378885	Paclitaxel + AMG 386	AMG386	0	1	0	0	0	HR+HER2-	Luminal-type	HER2-/Immune-/DRD-	LumB	Clust.10	-0.412	-0.4342	NA
873686	Paclitaxel + PD1 inhibitor	PD1-inh	0	1	0	0	0	HR+HER2-	Luminal-type	HER2-/Immune-/DRD-	LumB	Clust.3	-0.2887	-0.1749	NA
456506	Paclitaxel + PD1 inhibitor	PD1-inh	0	1	0	0	0	HR+HER2-	Luminal-type	HER2-/Immune-/DRD-	LumB	Clust.4	-0.3116	-0.3337	NA
220925	T-DM1 + Pertuzumab	TDM1/P	0	0	1	1	0	HR-HER2+	HER2-type	HER2+/BP-HER2_or_Basal	Her2	Clust.10	-0.08142	0.3308	NA
120001	Paclitaxel + Neratinib	N	0	0	0	0	0	TN	Basal-type	HER2-/Immune-/DRD-	Basal	Clust.2	-0.4169	-0.4411	0
131595	Paclitaxel + AMG 386	AMG386	0	1	0	0	1	HR+HER2-	Luminal-type	HER2-/Immune+	LumB	Clust.1	-0.3254	-0.4664	NA
166412	Paclitaxel + Trastuzumab	Ctr	0	1	1	0	0	HR+HER2+	Luminal-type	HER2+/BP-Luminal	LumA	Clust.9	-0.4359	-0.407	NA
604199	Paclitaxel + MK-2206	MK2206	0	1	0	0	1	HR+HER2-	Luminal-type	HER2-/Immune+	LumB	Clust.9	0.5555	-0.323	NA
947398	T-DM1 + Pertuzumab	TDM1/P	1	1	1	0	0	HR+HER2+	HER2-type	HER2+/BP-HER2_or_Basal	LumB	Clust.7b	3.433	2.565	NA
689480	Paclitaxel + AMG 386	AMG386	0	1	0	0	0	HR+HER2-	Luminal-type	HER2-/Immune-/DRD-	LumB	Clust.10	-0.3914	-0.4389	NA
146033	Paclitaxel + Pertuzumab + Trastuzumab	Pertuzumab	1	1	1	0	0	HR+HER2+	HER2-type	HER2+/BP-HER2_or_Basal	LumB	Clust.7b	-0.1523	-0.06025	NA
922872	Paclitaxel	Ctr	0	1	0	0	0	HR+HER2-	Luminal-type	HER2-/Immune-/DRD-	LumA	Clust.9	-0.296	-0.351	NA
522140	Paclitaxel	Ctr	0	1	0	0	0	HR+HER2-	Luminal-type	HER2-/Immune-/DRD-	LumA	Clust.9	-0.3622	-0.3501	NA
413211	T-DM1 + Pertuzumab	TDM1/P	0	1	1	0	0	HR+HER2+	HER2-type	HER2+/BP-HER2_or_Basal	LumA	Clust.7b	0.8398	2.505	NA
551795	Paclitaxel + Pertuzumab + Trastuzumab	Pertuzumab	1	0	1	1	0	HR-HER2+	HER2-type	HER2+/BP-HER2_or_Basal	Her2	Clust.8	-0.1251	0.8175	NA
571995	Paclitaxel + AMG 386	AMG386	0	0	0	1	1	TN	Basal-type	HER2-/Immune+	Basal	Clust.1	-0.3818	-0.3931	0
506623	Paclitaxel + MK-2206	MK2206	0	0	0	1	1	TN	Basal-type	HER2-/Immune+	Her2	Clust.5	-0.2373	-0.3134	1
498985	Paclitaxel + AMG 386 + Trastuzumab	AMG386	0	1	1	0	0	HR+HER2+	HER2-type	HER2+/BP-HER2_or_Basal	LumB	Clust.6	0.4888	0.3021	NA
172168	Paclitaxel	Ctr	0	0	0	1	1	TN	Basal-type	HER2-/Immune+	Basal	Clust.3	-0.2928	-0.3643	1
104384	Paclitaxel + PD1 inhibitor	PD1-inh	0	1	0	1	1	HR+HER2-	Basal-type	HER2-/Immune+	Basal	Clust.8	-0.3695	-0.3527	NA
828199	Paclitaxel + Neratinib	N	0	1	0	0	1	HR+HER2-	Basal-type	HER2-/Immune+	Basal	Clust.10	-0.373	-0.2612	NA
436371	Paclitaxel	Ctr	0	1	0	1	1	HR+HER2-	Basal-type	HER2-/Immune+	Basal	Clust.3	-0.2698	-0.3326	NA
570685	Paclitaxel + Pertuzumab + Trastuzumab	Pertuzumab	0	1	1	0	1	HR+HER2+	Luminal-type	HER2+/BP-Luminal	LumA	Clust.9	-0.3303	-0.2736	NA
999264	Paclitaxel + Pertuzumab + Trastuzumab	Pertuzumab	1	0	1	1	0	HR-HER2+	Basal-type	HER2+/BP-HER2_or_Basal	Basal	Clust.4	-0.2412	-0.2534	NA
786003	T-DM1 + Pertuzumab	TDM1/P	1	1	1	1	1	HR+HER2+	HER2-type	HER2+/BP-HER2_or_Basal	Her2	Clust.7b	4.289	2.446	NA
311455	Paclitaxel	Ctr	0	1	0	0	0	HR+HER2-	Luminal-type	HER2-/Immune-/DRD-	LumB	Clust.4	-0.2967	-0.3261	NA
960029	Paclitaxel + Pertuzumab + Trastuzumab	Pertuzumab	0	1	1	0	0	HR+HER2+	Luminal-type	HER2+/BP-Luminal	LumA	Clust.7b	-0.1769	-0.1072	NA
802105	Paclitaxel + PD1 inhibitor	PD1-inh	0	1	0	0	0	HR+HER2-	Luminal-type	HER2-/Immune-/DRD-	LumB	Clust.4	-0.3708	-0.3133	NA
494022	T-DM1 + Pertuzumab	TDM1/P	0	0	1	1	0	HR-HER2+	HER2-type	HER2+/BP-HER2_or_Basal	Her2	Clust.8	0.07779	0.0934	NA
618717	Paclitaxel + Pertuzumab + Trastuzumab	Pertuzumab	0	1	1	0	0	HR+HER2+	Luminal-type	HER2+/BP-Luminal	LumA	Clust.9	-0.3338	-0.3006	NA
708387	Paclitaxel + ABT 888 + Carboplatin	VC	1	0	0	1	1	TN	Basal-type	HER2-/Immune+	Basal	Clust.8	-0.4345	-0.4513	0
257735	Paclitaxel	Ctr	0	0	0	1	1	TN	Basal-type	HER2-/Immune+	Basal	Clust.3	-0.299	-0.3725	1
625854	Paclitaxel + PD1 inhibitor	PD1-inh	1	0	0	1	1	TN	Basal-type	HER2-/Immune+	Basal	Clust.8	-0.4057	-0.3948	0
229824	Paclitaxel + ABT 888 + Carboplatin	VC	0	1	0	0	0	HR+HER2-	Basal-type	HER2-/Immune-/DRD+	LumB	Clust.4	-0.3104	-0.3883	NA
152090	Paclitaxel	Ctr	1	1	0	1	1	HR+HER2-	Basal-type	HER2-/Immune+	Basal	Clust.3	-0.2665	-0.3053	NA
735673	Paclitaxel	Ctr	0	1	0	0	0	HR+HER2-	Luminal-type	HER2-/Immune-/DRD-	LumB	Clust.4	-0.2729	-0.3317	NA
414844	Paclitaxel	Ctr	0	1	0	1	1	HR+HER2-	Luminal-type	HER2-/Immune+	LumB	Clust.4	-0.3243	-0.3409	NA
851180	Paclitaxel + Neratinib	N	0	1	1	0	0	HR+HER2+	HER2-type	HER2+/BP-HER2_or_Basal	Her2	Clust.7b	0.9627	2.075	NA
848003	Paclitaxel + AMG 386	AMG386	0	0	0	1	0	TN	Basal-type	HER2-/Immune-/DRD-	Basal	Clust.3	-0.264	-0.2485	1
131961	T-DM1 + Pertuzumab	TDM1/P	1	1	1	0	0	HR+HER2+	HER2-type	HER2+/BP-HER2_or_Basal	Her2	Clust.7b	0.1542	0.4449	NA
795996	Paclitaxel + Pertuzumab + Trastuzumab	Pertuzumab	1	1	1	1	0	HR+HER2+	HER2-type	HER2+/BP-HER2_or_Basal	LumA	Clust.7b	3.55	2.627	NA
767934	Paclitaxel	Ctr	1	0	0	1	1	TN	Basal-type	HER2-/Immune+	Her2	Clust.8	0.5382	0.2592	1
587388	Paclitaxel + ABT 888 + Carboplatin	VC	0	1	0	0	0	HR+HER2-	Luminal-type	HER2-/Immune-/DRD-	LumB	Clust.5	-0.3381	-0.2771	NA
105513	Paclitaxel + AMG 386	AMG386	1	1	0	1	1	HR+HER2-	Basal-type	HER2-/Immune+	Her2	Clust.5	-0.3347	-0.449	NA
543795	Paclitaxel + PD1 inhibitor	PD1-inh	0	1	0	0	0	HR+HER2-	Luminal-type	HER2-/Immune-/DRD-	LumB	Clust.5	-0.269	-0.2745	NA
122579	Paclitaxel	Ctr	0	1	0	0	0	HR+HER2-	Luminal-type	HER2-/Immune-/DRD-	LumB	Clust.9	-0.3675	-0.3353	NA
518000	Paclitaxel + MK-2206	MK2206	0	0	0	1	1	TN	Basal-type	HER2-/Immune+	Basal	Clust.1	-0.4057	-0.4561	0
501303	Paclitaxel + Trastuzumab	Ctr	1	0	1	1	1	HR-HER2+	HER2-type	HER2+/BP-HER2_or_Basal	Her2	Clust.7b	1.603	1.899	NA
139973	Paclitaxel	Ctr	0	1	0	0	0	HR+HER2-	Luminal-type	HER2-/Immune-/DRD-	LumB	Clust.9	-0.3881	-0.3841	NA
778527	Paclitaxel + MK-2206	MK2206	1	0	0	1	1	TN	Basal-type	HER2-/Immune+	Basal	Clust.4	-0.3661	-0.438	0
345907	Paclitaxel + MK-2206	MK2206	0	0	0	1	1	TN	Basal-type	HER2-/Immune+	Her2	Clust.3	-0.367	-0.4281	0
963604	Paclitaxel + AMG 386	AMG386	0	1	0	0	0	HR+HER2-	Luminal-type	HER2-/Immune-/DRD-	LumB	Clust.10	-0.4585	-0.3872	NA
861745	Paclitaxel + MK-2206	MK2206	0	1	0	1	1	HR+HER2-	Basal-type	HER2-/Immune+	Basal	Clust.3	-0.401	-0.4195	NA
517446	Paclitaxel	Ctr	0	1	0	0	0	HR+HER2-	Luminal-type	HER2-/Immune-/DRD-	LumB	Clust.9	-0.4341	-0.4271	NA
431061	Paclitaxel + PD1 inhibitor	PD1-inh	0	1	0	1	1	HR+HER2-	Luminal-type	HER2-/Immune+	LumB	Clust.1	-0.344	-0.3856	NA
168044	Paclitaxel + PD1 inhibitor	PD1-inh	0	1	0	0	0	HR+HER2-	Luminal-type	HER2-/Immune-/DRD-	LumA	Clust.10	-0.2737	-0.1749	NA
860901	Paclitaxel + AMG 386	AMG386	1	0	0	1	1	TN	Basal-type	HER2-/Immune+	Basal	Clust.1	-0.4184	-0.4859	0
724384	Paclitaxel	Ctr	0	1	0	0	1	HR+HER2-	Luminal-type	HER2-/Immune+	LumA	Clust.7a	-0.3507	-0.2684	NA
621179	Paclitaxel + AMG 386	AMG386	0	1	0	0	0	HR+HER2-	Luminal-type	HER2-/Immune-/DRD-	LumB	Clust.1	-0.4016	-0.4602	NA
568953	Paclitaxel + AMG 386	AMG386	0	1	0	0	0	HR+HER2-	Luminal-type	HER2-/Immune-/DRD-	LumB	Clust.10	-0.3914	-0.475	NA
779739	Paclitaxel + MK-2206 + Trastuzumab	MK2206	1	1	1	0	1	HR+HER2+	Luminal-type	HER2+/BP-Luminal	LumA	Clust.7b	3.609	3.141	NA
863161	Paclitaxel + MK-2206 + Trastuzumab	MK2206	1	0	1	0	0	HR-HER2+	HER2-type	HER2+/BP-HER2_or_Basal	Her2	Clust.7b	1.434	1.118	NA
247641	Paclitaxel	Ctr	0	0	0	1	0	TN	Basal-type	HER2-/Immune-/DRD-	Basal	Clust.3	-0.1105	-0.2205	1
495440	Paclitaxel	Ctr	0	1	0	0	0	HR+HER2-	Luminal-type	HER2-/Immune-/DRD-	LumB	Clust.9	-0.4035	-0.3573	NA
679787	Paclitaxel	Ctr	0	0	0	1	1	TN	Basal-type	HER2-/Immune+	Basal	Clust.3	-0.2077	-0.3413	1
141782	Paclitaxel + Trastuzumab	Ctr	0	1	1	0	1	HR+HER2+	Luminal-type	HER2+/BP-Luminal	LumA	Clust.10	0.005849	0.2388	NA
981664	Paclitaxel + Pertuzumab + Trastuzumab	Pertuzumab	1	1	1	0	0	HR+HER2+	HER2-type	HER2+/BP-HER2_or_Basal	Her2	Clust.7b	1.269	1.914	NA
683173	Paclitaxel + PD1 inhibitor	PD1-inh	1	1	0	0	1	HR+HER2-	Luminal-type	HER2-/Immune+	LumB	Clust.10	-0.3338	-0.1787	NA
703401	Paclitaxel	Ctr	0	1	0	0	0	HR+HER2-	Luminal-type	HER2-/Immune-/DRD-	LumA	Clust.9	-0.3427	-0.3611	NA
664658	Paclitaxel + PD1 inhibitor	PD1-inh	1	1	0	0	1	HR+HER2-	Luminal-type	HER2-/Immune+	LumB	Clust.10	-0.3897	-0.333	NA
999733	Paclitaxel + MK-2206	MK2206	0	1	0	0	0	HR+HER2-	Luminal-type	HER2-/Immune-/DRD-	LumA	Clust.9	-0.4725	-0.1951	NA
285339	Paclitaxel + Pertuzumab + Trastuzumab	Pertuzumab	1	0	1	1	0	HR-HER2+	HER2-type	HER2+/BP-HER2_or_Basal	Her2	Clust.7b	1.153	0.9806	NA
572793	Paclitaxel + MK-2206	MK2206	0	0	0	1	0	TN	Basal-type	HER2-/Immune-/DRD-	Basal	Clust.5	-0.3395	-0.4226	0
473365	Paclitaxel + PD1 inhibitor	PD1-inh	0	1	0	0	0	HR+HER2-	Luminal-type	HER2-/Immune-/DRD-	LumA	Clust.9	-0.3364	-0.277	NA
843554	Paclitaxel	Ctr	0	0	0	1	1	TN	Basal-type	HER2-/Immune+	Basal	Clust.2	-0.3149	-0.2991	1
483667	Paclitaxel + Pertuzumab + Trastuzumab	Pertuzumab	0	1	1	0	0	HR+HER2+	Luminal-type	HER2+/BP-Luminal	LumB	Clust.4	-0.2445	-0.2722	NA
208650	T-DM1 + Pertuzumab	TDM1/P	0	1	1	0	0	HR+HER2+	Luminal-type	HER2+/BP-Luminal	LumB	Clust.7a	0.8526	0.6565	NA
532183	Paclitaxel	Ctr	0	0	0	1	1	TN	Basal-type	HER2-/Immune+	Basal	Clust.2	-0.3969	-0.4551	0
432114	Paclitaxel + Pertuzumab + Trastuzumab	Pertuzumab	1	1	1	1	0	HR+HER2+	HER2-type	HER2+/BP-HER2_or_Basal	Her2	Clust.7b	0.185	0.1152	NA
804233	Paclitaxel + PD1 inhibitor	PD1-inh	1	0	0	1	1	TN	Basal-type	HER2-/Immune+	Basal	Clust.2	-0.3592	-0.3687	0
474874	Paclitaxel + Pertuzumab + Trastuzumab	Pertuzumab	1	0	1	0	1	HR-HER2+	HER2-type	HER2+/BP-HER2_or_Basal	Her2	Clust.7b	0.4456	1.519	NA
651145	Paclitaxel + MK-2206	MK2206	0	1	0	0	0	HR+HER2-	Luminal-type	HER2-/Immune-/DRD-	LumA	Clust.10	-0.3735	-0.4128	NA
614434	Paclitaxel + MK-2206 + Trastuzumab	MK2206	1	1	1	0	1	HR+HER2+	HER2-type	HER2+/BP-HER2_or_Basal	LumB	Clust.7b	4.855	3.295	NA
521860	Paclitaxel + AMG 386	AMG386	0	0	0	1	0	TN	Basal-type	HER2-/Immune-/DRD-	Basal	Clust.3	-0.1233	-0.3508	1
215932	Paclitaxel + AMG 386 + Trastuzumab	AMG386	0	0	1	1	0	HR-HER2+	Basal-type	HER2+/BP-HER2_or_Basal	Basal	Clust.8	1.496	1.976	NA
484894	Paclitaxel	Ctr	0	1	0	0	0	HR+HER2-	Luminal-type	HER2-/Immune-/DRD-	LumB	Clust.4	-0.3341	-0.3832	NA
242370	Paclitaxel + PD1 inhibitor	PD1-inh	1	1	0	0	0	HR+HER2-	Luminal-type	HER2-/Immune-/DRD-	LumA	Clust.7a	-0.3384	-0.3561	NA
273691	Paclitaxel + Pertuzumab + Trastuzumab	Pertuzumab	1	1	1	0	0	HR+HER2+	HER2-type	HER2+/BP-HER2_or_Basal	LumB	Clust.7b	2.346	1.775	NA
618240	Paclitaxel + AMG 386	AMG386	0	0	0	1	1	TN	Basal-type	HER2-/Immune+	Basal	Clust.3	-0.2443	-0.3669	1
490805	T-DM1 + Pertuzumab	TDM1/P	1	1	1	0	1	HR+HER2+	HER2-type	HER2+/BP-HER2_or_Basal	LumA	Clust.7b	0.5881	-0.1157	NA
250274	T-DM1 + Pertuzumab	TDM1/P	0	1	1	0	0	HR+HER2+	HER2-type	HER2+/BP-HER2_or_Basal	LumA	Clust.9	-0.241	-0.1962	NA
356399	Paclitaxel	Ctr	0	1	0	1	0	HR+HER2-	Basal-type	HER2-/Immune-/DRD+	Basal	Clust.6	-0.3223	-0.3723	NA
972307	Paclitaxel + ABT 888 + Carboplatin	VC	0	1	0	0	1	HR+HER2-	Luminal-type	HER2-/Immune+	LumB	Clust.9	-0.2768	0.1633	NA
540539	Paclitaxel + ABT 888 + Carboplatin	VC	1	0	0	1	1	TN	Basal-type	HER2-/Immune+	Basal	Clust.1	-0.3405	-0.2757	0
294265	Paclitaxel + MK-2206	MK2206	1	0	0	1	1	TN	Basal-type	HER2-/Immune+	Basal	Clust.2	-0.1873	-0.2759	1
891645	Paclitaxel + Neratinib	N	0	0	1	0	0	HR-HER2+	HER2-type	HER2+/BP-HER2_or_Basal	Her2	Clust.7b	0.2236	0.9783	NA
527581	Paclitaxel + Pertuzumab + Trastuzumab	Pertuzumab	0	1	1	0	1	HR+HER2+	HER2-type	HER2+/BP-HER2_or_Basal	Her2	Clust.8	0.007731	0.1378	NA
371528	Paclitaxel + PD1 inhibitor	PD1-inh	0	1	0	0	0	HR+HER2-	Luminal-type	HER2-/Immune-/DRD-	LumB	Clust.4	-0.3025	-0.3178	NA
227055	Paclitaxel + AMG 386 + Trastuzumab	AMG386	0	1	1	1	0	HR+HER2+	Luminal-type	HER2+/BP-Luminal	LumB	Clust.8	-0.4316	-0.4881	NA
786753	Paclitaxel + MK-2206 + Trastuzumab	MK2206	0	0	1	0	1	HR-HER2+	HER2-type	HER2+/BP-HER2_or_Basal	Her2	Clust.7b	1.355	1.824	NA
253531	T-DM1 + Pertuzumab	TDM1/P	1	1	1	0	0	HR+HER2+	HER2-type	HER2+/BP-HER2_or_Basal	Her2	Clust.7b	0.5001	1.301	NA
591180	Paclitaxel + Neratinib	N	0	0	0	1	0	TN	Basal-type	HER2-/Immune-/DRD-	Basal	Clust.3	-0.3386	-0.3351	0
766301	Paclitaxel + AMG 386	AMG386	0	1	0	0	1	HR+HER2-	Luminal-type	HER2-/Immune+	LumB	Clust.9	-0.3934	-0.4525	NA
590299	Paclitaxel + AMG 386	AMG386	0	0	0	1	1	TN	Basal-type	HER2-/Immune+	Basal	Clust.2	-0.3586	-0.4439	0
580541	Paclitaxel	Ctr	0	1	0	0	0	HR+HER2-	Luminal-type	HER2-/Immune-/DRD-	LumA	Clust.8	-0.3807	-0.3776	NA
654064	Paclitaxel + MK-2206	MK2206	0	1	0	0	0	HR+HER2-	Luminal-type	HER2-/Immune-/DRD-	LumA	Clust.9	-0.4077	-0.2866	NA
614044	Paclitaxel	Ctr	0	0	0	0	1	TN	Basal-type	HER2-/Immune+	Basal	Clust.3	-0.2668	-0.3116	1
284355	Paclitaxel + ABT 888 + Carboplatin	VC	0	0	0	1	0	TN	Basal-type	HER2-/Immune-/DRD-	Basal	Clust.1	-0.1856	-0.2724	1
422454	Paclitaxel + MK-2206	MK2206	0	1	0	0	1	HR+HER2-	Luminal-type	HER2-/Immune+	LumA	Clust.10	-0.3398	-0.1016	NA
929391	Paclitaxel	Ctr	0	0	0	1	1	TN	Basal-type	HER2-/Immune+	Basal	Clust.4	-0.3174	-0.4906	0
477994	Paclitaxel + MK-2206 + Trastuzumab	MK2206	1	1	1	1	1	HR+HER2+	HER2-type	HER2+/BP-HER2_or_Basal	Her2	Clust.7b	2.429	1.752	NA
913527	Paclitaxel	Ctr	0	0	0	1	1	TN	Basal-type	HER2-/Immune+	Basal	Clust.8	-0.2911	-0.277	1
622688	Paclitaxel + PD1 inhibitor	PD1-inh	1	0	0	1	1	TN	Basal-type	HER2-/Immune+	Basal	Clust.4	-0.3028	-0.3607	1
866660	Paclitaxel	Ctr	0	1	0	0	1	HR+HER2-	Luminal-type	HER2-/Immune+	LumA	Clust.9	-0.3163	-0.2963	NA
177795	Paclitaxel + PD1 inhibitor	PD1-inh	1	0	0	1	1	TN	Basal-type	HER2-/Immune+	Basal	Clust.4	-0.3314	-0.2882	0
685795	Paclitaxel + AMG 386 + Trastuzumab	AMG386	0	1	1	0	0	HR+HER2+	Luminal-type	HER2+/BP-Luminal	LumB	Clust.1	-0.3932	-0.2977	NA
218503	Paclitaxel + MK-2206	MK2206	0	1	0	0	0	HR+HER2-	Basal-type	HER2-/Immune-/DRD+	Her2	Clust.5	-0.2666	-0.3314	NA
741535	Paclitaxel	Ctr	0	1	0	0	1	HR+HER2-	Luminal-type	HER2-/Immune+	LumA	Clust.9	-0.3303	-0.3403	NA
550157	Paclitaxel	Ctr	1	0	0	1	0	TN	Basal-type	HER2-/Immune-/DRD+	Her2	Clust.2	-0.2547	-0.284	1
317402	Paclitaxel + MK-2206	MK2206	0	1	0	0	0	HR+HER2-	Luminal-type	HER2-/Immune-/DRD-	LumA	Clust.6	-0.3398	-0.2087	NA
738041	Paclitaxel + Pertuzumab + Trastuzumab	Pertuzumab	1	1	1	1	0	HR+HER2+	HER2-type	HER2+/BP-HER2_or_Basal	LumB	Clust.7b	0.308	0.8558	NA
658541	Paclitaxel	Ctr	0	1	0	1	1	HR+HER2-	Basal-type	HER2-/Immune+	Basal	Clust.3	-0.2831	-0.3225	NA
900959	Paclitaxel + Pertuzumab + Trastuzumab	Pertuzumab	0	1	1	0	0	HR+HER2+	Luminal-type	HER2+/BP-Luminal	LumB	Clust.9	-0.3401	-0.3653	NA
130892	Paclitaxel + MK-2206	MK2206	1	1	0	1	1	HR+HER2-	Basal-type	HER2-/Immune+	NA	Clust.6	-0.3018	-0.3695	NA
504838	Paclitaxel	Ctr	0	0	0	0	1	TN	Basal-type	HER2-/Immune+	Normal	Clust.9	-0.424	-0.1793	0
882553	Paclitaxel + AMG 386	AMG386	0	1	0	0	0	HR+HER2-	Luminal-type	HER2-/Immune-/DRD-	LumA	Clust.9	-0.3986	-0.3695	NA
732137	Paclitaxel + MK-2206	MK2206	0	0	0	1	1	TN	Basal-type	HER2-/Immune+	Basal	Clust.3	-0.3032	-0.3803	0
332655	Paclitaxel + MK-2206	MK2206	1	0	0	1	1	TN	Basal-type	HER2-/Immune+	Basal	Clust.2	-0.4177	-0.5062	0
845147	Paclitaxel + MK-2206	MK2206	0	1	0	0	0	HR+HER2-	Luminal-type	HER2-/Immune-/DRD-	LumA	Clust.9	-0.3699	-0.4246	NA
122287	T-DM1 + Pertuzumab	TDM1/P	1	1	1	1	1	HR+HER2+	HER2-type	HER2+/BP-HER2_or_Basal	Her2	Clust.7b	2.237	1.708	NA
535415	Paclitaxel + MK-2206 + Trastuzumab	MK2206	1	0	1	0	0	HR-HER2+	Luminal-type	HER2+/BP-Luminal	Her2	Clust.10	-0.2919	-0.2745	NA
851223	Paclitaxel + AMG 386	AMG386	0	1	0	1	0	HR+HER2-	Basal-type	HER2-/Immune-/DRD+	Basal	Clust.4	-0.3449	-0.449	NA
391942	Paclitaxel + PD1 inhibitor	PD1-inh	1	0	0	1	1	TN	Basal-type	HER2-/Immune+	Basal	Clust.8	-0.3494	-0.3309	0
342959	Paclitaxel + MK-2206	MK2206	1	0	0	0	0	TN	Basal-type	HER2-/Immune-/DRD-	Normal	Clust.8	-0.2739	-0.3833	0
971492	Paclitaxel + AMG 386	AMG386	0	1	0	1	1	HR+HER2-	Basal-type	HER2-/Immune+	NA	Clust.1	-0.4358	-0.5163	NA
489194	Paclitaxel + PD1 inhibitor	PD1-inh	1	1	0	1	1	HR+HER2-	Basal-type	HER2-/Immune+	Basal	Clust.4	-0.3145	-0.3282	NA
300724	Paclitaxel	Ctr	0	1	0	0	0	HR+HER2-	Luminal-type	HER2-/Immune-/DRD-	LumA	Clust.10	-0.3423	-0.2151	NA
729732	Paclitaxel + MK-2206	MK2206	0	1	0	0	1	HR+HER2-	Luminal-type	HER2-/Immune+	LumB	Clust.3	-0.3936	-0.3886	NA
635632	Paclitaxel + MK-2206 + Trastuzumab	MK2206	1	0	1	0	1	HR-HER2+	HER2-type	HER2+/BP-HER2_or_Basal	Normal	Clust.10	1.224	2.136	NA
991818	Paclitaxel + Pertuzumab + Trastuzumab	Pertuzumab	1	1	1	0	0	HR+HER2+	Luminal-type	HER2+/BP-Luminal	LumB	Clust.10	-0.2807	-0.2423	NA
290413	Paclitaxel + AMG 386 + Trastuzumab	AMG386	1	1	1	0	0	HR+HER2+	HER2-type	HER2+/BP-HER2_or_Basal	Her2	Clust.6	0.2761	0.9996	NA
319324	Paclitaxel + MK-2206 + Trastuzumab	MK2206	0	1	1	0	0	HR+HER2+	HER2-type	HER2+/BP-HER2_or_Basal	LumA	Clust.10	0.5786	1.135	NA
157270	Paclitaxel + AMG 386 + Trastuzumab	AMG386	0	1	1	0	0	HR+HER2+	Luminal-type	HER2+/BP-Luminal	LumA	Clust.1	-0.4093	-0.4907	NA
748611	Paclitaxel	Ctr	1	1	0	1	1	HR+HER2-	Basal-type	HER2-/Immune+	Basal	Clust.3	-0.2046	-0.293	NA
689076	Paclitaxel	Ctr	0	1	0	0	1	HR+HER2-	Basal-type	HER2-/Immune+	LumB	Clust.3	-0.3742	-0.4648	NA
587604	Paclitaxel	Ctr	0	0	0	1	1	TN	Basal-type	HER2-/Immune+	Basal	Clust.1	-0.2956	-0.3039	1
601489	Paclitaxel + MK-2206 + Trastuzumab	MK2206	0	0	1	1	0	HR-HER2+	HER2-type	HER2+/BP-HER2_or_Basal	Her2	Clust.6	-0.2745	-0.05097	NA
607843	Paclitaxel	Ctr	0	1	0	0	0	HR+HER2-	Luminal-type	HER2-/Immune-/DRD-	LumB	Clust.9	-0.3654	-0.3067	NA
233962	Paclitaxel + Neratinib	N	1	0	0	1	0	TN	Basal-type	HER2-/Immune-/DRD-	Basal	Clust.2	-0.3268	-0.3266	0
473505	Paclitaxel + PD1 inhibitor	PD1-inh	0	1	0	1	0	HR+HER2-	Luminal-type	HER2-/Immune-/DRD-	LumB	Clust.4	-0.3353	-0.3288	NA
689452	Paclitaxel	Ctr	0	0	0	1	1	TN	Basal-type	HER2-/Immune+	Her2	Clust.8	-0.3922	-0.3414	0
935460	Paclitaxel	Ctr	0	0	0	1	0	TN	Basal-type	HER2-/Immune-/DRD+	Basal	Clust.3	-0.2932	-0.3116	1
609151	Paclitaxel + MK-2206 + Trastuzumab	MK2206	1	0	1	1	1	HR-HER2+	HER2-type	HER2+/BP-HER2_or_Basal	Her2	Clust.7b	4.694	4.459	NA
552313	Paclitaxel + Neratinib	N	1	0	1	1	0	HR-HER2+	HER2-type	HER2+/BP-HER2_or_Basal	Her2	Clust.7b	-0.1864	0.5034	NA
181442	Paclitaxel	Ctr	0	0	0	1	0	TN	Basal-type	HER2-/Immune-/DRD-	Basal	Clust.4	-0.3707	-0.2627	0
254060	Paclitaxel + AMG 386	AMG386	1	0	0	1	1	TN	Basal-type	HER2-/Immune+	Basal	Clust.2	-0.3742	-0.4741	0
491779	T-DM1 + Pertuzumab	TDM1/P	1	1	1	1	0	HR+HER2+	HER2-type	HER2+/BP-HER2_or_Basal	LumB	Clust.7b	1.32	1.192	NA
575457	Paclitaxel + Pertuzumab + Trastuzumab	Pertuzumab	1	0	1	1	1	HR-HER2+	Basal-type	HER2+/BP-HER2_or_Basal	Basal	Clust.8	0.1703	0.4266	NA
180663	Paclitaxel + MK-2206	MK2206	0	1	0	1	1	HR+HER2-	Basal-type	HER2-/Immune+	Basal	Clust.1	-0.3632	-0.4762	NA
896939	Paclitaxel + PD1 inhibitor	PD1-inh	0	1	0	0	0	HR+HER2-	Luminal-type	HER2-/Immune-/DRD-	LumB	Clust.10	-0.2385	-0.2244	NA
415039	Paclitaxel + Neratinib	N	0	1	1	0	0	HR+HER2+	HER2-type	HER2+/BP-HER2_or_Basal	Her2	Clust.7b	0.3102	1.174	NA
138425	T-DM1 + Pertuzumab	TDM1/P	1	0	1	1	1	HR-HER2+	HER2-type	HER2+/BP-HER2_or_Basal	Basal	Clust.7b	0.4027	0.4946	NA
783771	Paclitaxel	Ctr	0	1	0	1	0	HR+HER2-	Basal-type	HER2-/Immune-/DRD+	Basal	Clust.2	-0.3004	-0.3398	NA
293142	Paclitaxel	Ctr	0	1	0	0	0	HR+HER2-	Luminal-type	HER2-/Immune-/DRD-	Her2	Clust.5	-0.4547	-0.4342	NA
706639	Paclitaxel	Ctr	0	0	0	1	0	TN	Basal-type	HER2-/Immune-/DRD-	Basal	Clust.2	-0.3584	-0.3368	0
930853	Paclitaxel + AMG 386	AMG386	1	1	0	0	1	HR+HER2-	Luminal-type	HER2-/Immune+	LumB	Clust.8	-0.3875	-0.4786	NA
303685	Paclitaxel + PD1 inhibitor	PD1-inh	1	1	0	1	1	HR+HER2-	Basal-type	HER2-/Immune+	Basal	Clust.10	-0.3253	-0.3634	NA
930172	Paclitaxel + Neratinib	N	0	1	1	0	0	HR+HER2+	Basal-type	HER2+/BP-HER2_or_Basal	Basal	Clust.4	-0.2471	-0.3399	NA
289107	Paclitaxel + PD1 inhibitor	PD1-inh	1	0	0	1	1	TN	Basal-type	HER2-/Immune+	Basal	Clust.3	-0.3037	-0.3888	0
848371	Paclitaxel + PD1 inhibitor	PD1-inh	1	0	0	1	1	TN	Basal-type	HER2-/Immune+	Basal	Clust.4	-0.2146	-0.2994	1
960490	Paclitaxel + PD1 inhibitor	PD1-inh	1	0	0	1	1	TN	Basal-type	HER2-/Immune+	Basal	Clust.2	-0.3223	-0.3698	1
409288	Paclitaxel	Ctr	0	0	0	1	1	TN	Basal-type	HER2-/Immune+	Basal	Clust.3	-0.3093	-0.3381	1
901807	Paclitaxel	Ctr	0	0	0	0	0	TN	Basal-type	HER2-/Immune-/DRD-	Normal	Clust.10	-0.3697	-0.3066	0
489973	Paclitaxel + AMG 386	AMG386	0	0	0	1	1	TN	Basal-type	HER2-/Immune+	Basal	Clust.8	-0.4787	-0.5147	0
714205	Paclitaxel + ABT 888 + Carboplatin	VC	1	0	0	1	1	TN	Basal-type	HER2-/Immune+	Basal	Clust.1	-0.403	-0.37	0
635862	Paclitaxel + AMG 386	AMG386	0	0	0	1	0	TN	Basal-type	HER2-/Immune-/DRD-	Basal	Clust.8	-0.1901	-0.2096	1
783427	Paclitaxel	Ctr	1	1	0	1	1	HR+HER2-	Basal-type	HER2-/Immune+	Basal	Clust.2	-0.3648	-0.4222	NA
519738	Paclitaxel + Neratinib	N	1	0	1	0	1	HR-HER2+	HER2-type	HER2+/BP-HER2_or_Basal	Her2	Clust.7b	0.65	0.7915	NA
831848	T-DM1 + Pertuzumab	TDM1/P	1	0	1	1	1	HR-HER2+	HER2-type	HER2+/BP-HER2_or_Basal	Her2	Clust.7b	1.091	1.092	NA
323721	Paclitaxel + MK-2206	MK2206	0	1	0	0	0	HR+HER2-	Luminal-type	HER2-/Immune-/DRD-	LumA	Clust.8	-0.4372	-0.4739	NA
275626	Paclitaxel + AMG 386	AMG386	1	0	0	1	1	TN	Basal-type	HER2-/Immune+	Basal	Clust.3	-0.2986	-0.4459	0
237158	Paclitaxel + AMG 386	AMG386	1	1	0	1	1	HR+HER2-	Basal-type	HER2-/Immune+	Basal	Clust.8	-0.4365	-0.5143	NA
333145	Paclitaxel + PD1 inhibitor	PD1-inh	1	1	0	1	1	HR+HER2-	Basal-type	HER2-/Immune+	Basal	Clust.4	-0.3021	-0.3262	NA
887594	Paclitaxel + MK-2206	MK2206	1	0	0	1	1	TN	Basal-type	HER2-/Immune+	Basal	Clust.8	-0.4149	-0.516	0
661730	Paclitaxel + AMG 386	AMG386	1	0	0	1	1	TN	Basal-type	HER2-/Immune+	Basal	Clust.2	-0.3707	-0.4539	0
156163	Paclitaxel + AMG 386	AMG386	0	1	0	0	0	HR+HER2-	Luminal-type	HER2-/Immune-/DRD-	LumB	Clust.8	-0.4549	-0.4234	NA
202535	Paclitaxel + AMG 386 + Trastuzumab	AMG386	0	1	1	0	1	HR+HER2+	HER2-type	HER2+/BP-HER2_or_Basal	Her2	Clust.7b	1.153	0.8448	NA
478055	Paclitaxel	Ctr	0	1	0	0	0	HR+HER2-	Luminal-type	HER2-/Immune-/DRD-	LumB	Clust.9	-0.4063	-0.3959	NA
347516	Paclitaxel + PD1 inhibitor	PD1-inh	0	0	0	1	0	TN	Basal-type	HER2-/Immune-/DRD-	Basal	Clust.3	-0.2589	-0.3135	1
399478	Paclitaxel + AMG 386	AMG386	1	0	0	1	1	TN	Basal-type	HER2-/Immune+	Basal	Clust.8	-0.3324	-0.1573	0
418593	Paclitaxel	Ctr	0	1	0	0	0	HR+HER2-	Luminal-type	HER2-/Immune-/DRD-	LumA	Clust.8	-0.3473	-0.3161	NA
369040	Paclitaxel	Ctr	0	1	0	0	0	HR+HER2-	Luminal-type	HER2-/Immune-/DRD-	LumA	Clust.4	-0.3112	-0.2351	NA
200222	Paclitaxel + MK-2206	MK2206	0	1	0	0	0	HR+HER2-	Luminal-type	HER2-/Immune-/DRD-	LumB	Clust.4	-0.4212	-0.3949	NA
651401	Paclitaxel + PD1 inhibitor	PD1-inh	0	0	0	1	0	TN	Basal-type	HER2-/Immune-/DRD-	Basal	Clust.2	-0.3351	-0.3375	0
924812	Paclitaxel + AMG 386	AMG386	0	0	0	0	0	TN	Basal-type	HER2-/Immune-/DRD-	LumA	Clust.6	-0.3223	-0.339	1
555214	Paclitaxel + AMG 386 + Trastuzumab	AMG386	1	0	1	1	0	HR-HER2+	HER2-type	HER2+/BP-HER2_or_Basal	Her2	Clust.7b	1.206	2.221	NA
296841	Paclitaxel + Pertuzumab + Trastuzumab	Pertuzumab	1	1	1	0	1	HR+HER2+	HER2-type	HER2+/BP-HER2_or_Basal	Her2	Clust.7b	2.346	2.063	NA
604380	Paclitaxel + ABT 888 + Carboplatin	VC	1	0	0	1	1	TN	Basal-type	HER2-/Immune+	Basal	Clust.3	-0.2235	-0.3627	1
683896	Paclitaxel + AMG 386	AMG386	0	1	0	0	0	HR+HER2-	Luminal-type	HER2-/Immune-/DRD-	LumA	Clust.6	-0.3733	-0.4013	NA
879224	Paclitaxel	Ctr	0	0	0	0	1	TN	Basal-type	HER2-/Immune+	Normal	Clust.9	-0.4071	-0.3954	0
752469	Paclitaxel	Ctr	0	0	0	1	0	TN	Basal-type	HER2-/Immune-/DRD+	Basal	Clust.6	-0.4187	-0.2716	0
116603	Paclitaxel	Ctr	0	0	0	1	1	TN	Basal-type	HER2-/Immune+	Basal	Clust.3	-0.08022	-0.2029	1
664111	Paclitaxel + MK-2206	MK2206	1	0	0	1	1	TN	Basal-type	HER2-/Immune+	Basal	Clust.3	-0.3069	-0.4104	0
313243	Paclitaxel	Ctr	1	1	0	1	1	HR+HER2-	Basal-type	HER2-/Immune+	Basal	Clust.2	-0.305	-0.3393	NA
701790	Paclitaxel + PD1 inhibitor	PD1-inh	0	1	0	0	0	HR+HER2-	Luminal-type	HER2-/Immune-/DRD-	LumB	Clust.9	-0.3907	-0.3677	NA
375455	Paclitaxel + Trastuzumab	Ctr	0	1	1	0	0	HR+HER2+	Luminal-type	HER2+/BP-Luminal	LumB	Clust.9	-0.3967	-0.3545	NA
899381	Paclitaxel	Ctr	1	1	0	1	0	HR+HER2-	Luminal-type	HER2-/Immune-/DRD-	LumB	Clust.4	-0.2523	-0.2524	NA
329941	T-DM1 + Pertuzumab	TDM1/P	1	1	1	0	0	HR+HER2+	HER2-type	HER2+/BP-HER2_or_Basal	Her2	Clust.7b	0.7301	0.6576	NA
820348	Paclitaxel	Ctr	0	1	0	1	1	HR+HER2-	Basal-type	HER2-/Immune+	Basal	Clust.8	-0.3316	-0.353	NA
748583	Paclitaxel + MK-2206	MK2206	0	1	0	0	0	HR+HER2-	Luminal-type	HER2-/Immune-/DRD-	LumB	Clust.10	-0.4024	-0.4029	NA
218249	Paclitaxel	Ctr	0	1	0	0	1	HR+HER2-	Luminal-type	HER2-/Immune+	LumB	Clust.4	-0.3054	-0.3173	NA
655703	Paclitaxel + AMG 386	AMG386	0	1	0	0	0	HR+HER2-	Luminal-type	HER2-/Immune-/DRD-	LumB	Clust.10	-0.4276	-0.4733	NA
201831	Paclitaxel + AMG 386	AMG386	1	0	0	1	1	TN	Basal-type	HER2-/Immune+	Basal	Clust.3	-0.3596	-0.4704	0
938719	Paclitaxel	Ctr	0	1	0	1	1	HR+HER2-	Luminal-type	HER2-/Immune+	LumB	Clust.10	-0.4403	-0.4618	NA
728287	Paclitaxel + AMG 386 + Trastuzumab	AMG386	1	1	1	0	0	HR+HER2+	HER2-type	HER2+/BP-HER2_or_Basal	LumB	Clust.6	1.809	2.055	NA
646233	Paclitaxel + AMG 386	AMG386	0	1	0	0	0	HR+HER2-	Luminal-type	HER2-/Immune-/DRD-	LumB	Clust.9	-0.3089	-0.2766	NA
831702	T-DM1 + Pertuzumab	TDM1/P	0	1	1	0	0	HR+HER2+	Luminal-type	HER2+/BP-Luminal	LumA	Clust.9	-0.3236	-0.3002	NA
275034	Paclitaxel + AMG 386 + Trastuzumab	AMG386	1	1	1	1	0	HR+HER2+	HER2-type	HER2+/BP-HER2_or_Basal	Her2	Clust.7b	0.9869	1.118	NA
219545	Paclitaxel	Ctr	0	0	0	1	1	TN	Basal-type	HER2-/Immune+	Basal	Clust.3	-0.2908	-0.346	1
367682	Paclitaxel	Ctr	0	0	0	1	1	TN	Basal-type	HER2-/Immune+	Basal	Clust.2	-0.3356	-0.4681	0
982086	Paclitaxel + Pertuzumab + Trastuzumab	Pertuzumab	1	0	1	1	0	HR-HER2+	Basal-type	HER2+/BP-HER2_or_Basal	Basal	Clust.8	-0.2321	-0.2968	NA
616994	Paclitaxel	Ctr	0	1	0	1	0	HR+HER2-	Basal-type	HER2-/Immune-/DRD+	NA	Clust.8	-0.3042	-0.3332	NA
108969	Paclitaxel + Neratinib	N	1	0	1	0	0	HR-HER2+	HER2-type	HER2+/BP-HER2_or_Basal	LumB	Clust.7b	2.356	2.411	NA
721099	Paclitaxel + Pertuzumab + Trastuzumab	Pertuzumab	0	1	1	0	0	HR+HER2+	Luminal-type	HER2+/BP-Luminal	LumB	Clust.8	-0.3539	-0.3702	NA
397505	T-DM1 + Pertuzumab	TDM1/P	1	1	1	1	0	HR+HER2+	HER2-type	HER2+/BP-HER2_or_Basal	Her2	Clust.7b	4.289	3.094	NA
268937	T-DM1 + Pertuzumab	TDM1/P	1	1	1	0	0	HR+HER2+	HER2-type	HER2+/BP-HER2_or_Basal	Her2	Clust.7b	6.336	9.441	NA
109874	Paclitaxel + AMG 386	AMG386	1	0	0	1	1	TN	Basal-type	HER2-/Immune+	Basal	Clust.1	-0.4151	-0.3759	0
896852	T-DM1 + Pertuzumab	TDM1/P	0	1	1	0	0	HR+HER2+	Luminal-type	HER2+/BP-Luminal	LumA	Clust.7b	-0.3728	-0.3576	NA
535569	T-DM1 + Pertuzumab	TDM1/P	0	0	1	1	0	HR-HER2+	Basal-type	HER2+/BP-HER2_or_Basal	Basal	Clust.2	-0.3522	-0.3794	NA
965265	Paclitaxel + AMG 386	AMG386	0	0	0	1	1	TN	Basal-type	HER2-/Immune+	Basal	Clust.3	-0.3322	-0.3759	0
992609	Paclitaxel + AMG 386	AMG386	1	0	0	1	1	TN	Basal-type	HER2-/Immune+	Basal	Clust.1	-0.3497	-0.4087	0
653927	Paclitaxel	Ctr	1	0	0	1	0	TN	Basal-type	HER2-/Immune-/DRD+	Basal	Clust.3	0.4027	0.1428	1
458196	Paclitaxel	Ctr	0	1	0	0	0	HR+HER2-	Luminal-type	HER2-/Immune-/DRD-	LumA	Clust.4	-0.3147	-0.2013	NA
423979	Paclitaxel	Ctr	0	1	0	0	0	HR+HER2-	Luminal-type	HER2-/Immune-/DRD-	LumA	Clust.9	-0.2517	-0.2862	NA
111344	Paclitaxel + AMG 386	AMG386	0	1	0	1	1	HR+HER2-	Luminal-type	HER2-/Immune+	LumB	Clust.4	-0.4005	-0.3864	NA
849605	Paclitaxel + Neratinib	N	0	0	0	1	1	TN	Basal-type	HER2-/Immune+	Basal	Clust.2	-0.3305	-0.3914	0
797499	T-DM1 + Pertuzumab	TDM1/P	1	0	1	1	1	HR-HER2+	HER2-type	HER2+/BP-HER2_or_Basal	Her2	Clust.7b	-0.2726	-0.2933	NA
639663	Paclitaxel + MK-2206	MK2206	0	0	0	1	0	TN	Basal-type	HER2-/Immune-/DRD-	Basal	Clust.3	-0.3946	-0.4585	0
768214	Paclitaxel + AMG 386	AMG386	0	0	0	1	1	TN	Basal-type	HER2-/Immune+	Basal	Clust.3	-0.3378	-0.4283	0
294739	Paclitaxel	Ctr	0	1	0	1	1	HR+HER2-	Basal-type	HER2-/Immune+	Basal	Clust.3	-0.267	-0.3184	NA
539904	Paclitaxel + Trastuzumab	Ctr	0	1	1	0	0	HR+HER2+	Luminal-type	HER2+/BP-Luminal	LumA	Clust.7b	0.1236	0.3114	NA
453596	Paclitaxel + Pertuzumab + Trastuzumab	Pertuzumab	1	1	1	0	1	HR+HER2+	HER2-type	HER2+/BP-HER2_or_Basal	LumB	Clust.7b	-0.06774	-0.1033	NA
997702	Paclitaxel + ABT 888 + Carboplatin	VC	1	0	0	1	0	TN	Basal-type	HER2-/Immune-/DRD+	Basal	Clust.3	-0.3052	-0.3166	1
118307	Paclitaxel + AMG 386	AMG386	0	0	0	1	0	TN	Basal-type	HER2-/Immune-/DRD+	Basal	Clust.1	-0.386	-0.4452	0
706943	Paclitaxel + Neratinib	N	0	0	1	1	0	HR-HER2+	HER2-type	HER2+/BP-HER2_or_Basal	Her2	Clust.8	-0.3889	-0.1539	NA
825363	Paclitaxel + Pertuzumab + Trastuzumab	Pertuzumab	1	0	1	1	0	HR-HER2+	HER2-type	HER2+/BP-HER2_or_Basal	Her2	Clust.7b	0.988	0.9894	NA
726091	Paclitaxel + Neratinib	N	1	0	0	1	0	TN	Basal-type	HER2-/Immune-/DRD-	Basal	Clust.2	-0.3154	-0.3606	1
179568	Paclitaxel + AMG 386	AMG386	0	1	0	1	0	HR+HER2-	Luminal-type	HER2-/Immune-/DRD-	LumB	Clust.8	-0.4272	-0.4777	NA
668752	Paclitaxel + PD1 inhibitor	PD1-inh	0	0	0	1	0	TN	Basal-type	HER2-/Immune-/DRD+	Basal	Clust.2	-0.1792	-0.2303	1
568331	Paclitaxel + AMG 386	AMG386	0	0	0	0	1	TN	Basal-type	HER2-/Immune+	Her2	Clust.5	-0.3934	-0.3695	0
348009	Paclitaxel + ABT 888 + Carboplatin	VC	0	0	0	1	0	TN	Basal-type	HER2-/Immune-/DRD-	Basal	Clust.3	-0.1845	-0.271	1
160120	Paclitaxel + ABT 888 + Carboplatin	VC	0	1	0	0	0	HR+HER2-	Luminal-type	HER2-/Immune-/DRD-	LumB	Clust.10	0.1802	-0.1016	NA
125385	Paclitaxel + ABT 888 + Carboplatin	VC	0	1	0	0	1	HR+HER2-	Luminal-type	HER2-/Immune+	LumA	Clust.9	-0.3289	-0.3002	NA
706169	Paclitaxel	Ctr	0	0	0	1	0	TN	Basal-type	HER2-/Immune-/DRD-	Basal	Clust.4	-0.3147	-0.2928	1
920479	Paclitaxel + Neratinib	N	0	0	1	0	1	HR-HER2+	HER2-type	HER2+/BP-HER2_or_Basal	LumA	Clust.7b	1.337	0.7609	NA
789497	Paclitaxel + AMG 386	AMG386	0	1	0	0	0	HR+HER2-	Luminal-type	HER2-/Immune-/DRD-	LumB	Clust.8	-0.4577	-0.4502	NA
282644	Paclitaxel + Neratinib	N	0	1	1	0	1	HR+HER2+	HER2-type	HER2+/BP-HER2_or_Basal	LumA	Clust.10	1.454	0.6831	NA
484867	Paclitaxel + Neratinib	N	0	1	1	0	0	HR+HER2+	HER2-type	HER2+/BP-HER2_or_Basal	LumA	Clust.8	0.006967	0.01197	NA
564234	Paclitaxel + ABT 888 + Carboplatin	VC	1	0	0	1	1	TN	Basal-type	HER2-/Immune+	Basal	Clust.2	-0.3352	-0.4609	0
342996	Paclitaxel	Ctr	0	1	0	0	0	HR+HER2-	Luminal-type	HER2-/Immune-/DRD-	LumB	Clust.10	-0.2744	-0.2773	NA
760011	T-DM1 + Pertuzumab	TDM1/P	1	1	1	0	0	HR+HER2+	HER2-type	HER2+/BP-HER2_or_Basal	LumA	Clust.7b	0.3539	0.5825	NA
139771	Paclitaxel + Neratinib	N	1	0	0	1	1	TN	Basal-type	HER2-/Immune+	Basal	Clust.5	-0.2285	-0.3266	1
355942	Paclitaxel	Ctr	0	1	0	0	0	HR+HER2-	Luminal-type	HER2-/Immune-/DRD-	LumA	Clust.9	-0.3798	-0.2032	NA
104268	Paclitaxel	Ctr	0	0	0	1	0	TN	Basal-type	HER2-/Immune-/DRD-	Basal	Clust.4	-0.2924	-0.3388	1
116165	Paclitaxel + PD1 inhibitor	PD1-inh	0	1	0	0	1	HR+HER2-	Luminal-type	HER2-/Immune+	LumB	Clust.4	-0.2526	-0.1427	NA
420523	Paclitaxel + Neratinib	N	0	1	1	0	0	HR+HER2+	HER2-type	HER2+/BP-HER2_or_Basal	LumB	Clust.10	-0.1505	-0.1254	NA
654956	Paclitaxel + Neratinib	N	0	0	1	1	0	HR-HER2+	HER2-type	HER2+/BP-HER2_or_Basal	Her2	Clust.7b	-0.1084	0.7401	NA
145513	Paclitaxel + MK-2206 + Trastuzumab	MK2206	0	1	1	0	0	HR+HER2+	HER2-type	HER2+/BP-HER2_or_Basal	LumA	Clust.7b	1.581	1.728	NA
335536	Paclitaxel + AMG 386	AMG386	0	1	0	0	0	HR+HER2-	Luminal-type	HER2-/Immune-/DRD-	LumB	Clust.1	-0.3774	-0.4474	NA
957408	Paclitaxel + ABT 888 + Carboplatin	VC	0	1	0	0	0	HR+HER2-	Luminal-type	HER2-/Immune-/DRD-	LumB	Clust.9	-0.3947	-0.3909	NA
125130	T-DM1 + Pertuzumab	TDM1/P	1	0	1	1	1	HR-HER2+	HER2-type	HER2+/BP-HER2_or_Basal	Her2	Clust.7b	0.3861	0.3675	NA
520258	Paclitaxel	Ctr	0	1	0	1	1	HR+HER2-	Basal-type	HER2-/Immune+	Basal	Clust.3	-0.03181	-0.2606	NA
876511	Paclitaxel + Neratinib	N	0	0	0	1	1	TN	Basal-type	HER2-/Immune+	Basal	Clust.2	-0.4227	-0.4212	0
872188	Paclitaxel + Neratinib	N	1	0	1	0	0	HR-HER2+	HER2-type	HER2+/BP-HER2_or_Basal	Her2	Clust.7b	2.026	4.049	NA
388581	Paclitaxel + Neratinib	N	1	1	1	0	1	HR+HER2+	HER2-type	HER2+/BP-HER2_or_Basal	Her2	Clust.7b	3.967	5.476	NA
402384	Paclitaxel + MK-2206	MK2206	0	0	0	1	1	TN	Basal-type	HER2-/Immune+	Basal	Clust.3	-0.2362	-0.39	0
833536	Paclitaxel + ABT 888 + Carboplatin	VC	1	0	0	0	0	TN	Basal-type	HER2-/Immune-/DRD-	Basal	Clust.8	-0.3851	-0.4078	0
896621	Paclitaxel	Ctr	0	1	0	0	0	HR+HER2-	Basal-type	HER2-/Immune-/DRD+	LumA	Clust.7a	-0.3724	-0.3559	NA
227881	Paclitaxel + Neratinib	N	1	1	1	0	0	HR+HER2+	HER2-type	HER2+/BP-HER2_or_Basal	Her2	Clust.8	0.5284	0.7915	NA
683374	Paclitaxel + Neratinib	N	0	1	1	0	0	HR+HER2+	HER2-type	HER2+/BP-HER2_or_Basal	LumB	Clust.7b	1.157	1.577	NA
301968	Paclitaxel + AMG 386	AMG386	0	1	0	1	1	HR+HER2-	Luminal-type	HER2-/Immune+	LumB	Clust.2	-0.4204	-0.4699	NA
771813	Paclitaxel	Ctr	0	0	0	1	1	TN	Basal-type	HER2-/Immune+	Basal	Clust.5	-0.2388	-0.331	1
209397	Paclitaxel + PD1 inhibitor	PD1-inh	0	1	0	0	0	HR+HER2-	Luminal-type	HER2-/Immune-/DRD-	NA	Clust.7a	-0.3803	-0.364	NA
460776	Paclitaxel	Ctr	1	1	0	0	0	HR+HER2-	Luminal-type	HER2-/Immune-/DRD-	LumB	Clust.8	-0.4162	-0.3392	NA
840501	Paclitaxel + AMG 386	AMG386	1	0	0	0	1	TN	Basal-type	HER2-/Immune+	Basal	Clust.8	-0.3456	-0.3776	0
932200	Paclitaxel	Ctr	0	1	0	1	1	HR+HER2-	Basal-type	HER2-/Immune+	Basal	Clust.3	-0.1542	-0.2609	NA
356684	Paclitaxel + AMG 386 + Trastuzumab	AMG386	0	1	1	1	0	HR+HER2+	HER2-type	HER2+/BP-HER2_or_Basal	LumB	Clust.7b	1.17	0.9049	NA
856159	Paclitaxel + Trastuzumab	Ctr	0	1	1	0	0	HR+HER2+	Luminal-type	HER2+/BP-Luminal	LumB	Clust.9	-0.2366	0.01282	NA
299840	Paclitaxel	Ctr	0	0	0	1	0	TN	Basal-type	HER2-/Immune-/DRD+	Basal	Clust.8	-0.3579	-0.3502	0
267306	Paclitaxel + ABT 888 + Carboplatin	VC	1	0	0	1	1	TN	Basal-type	HER2-/Immune+	Basal	Clust.4	-0.3611	-0.4127	0
934906	Paclitaxel	Ctr	0	0	0	1	1	TN	Basal-type	HER2-/Immune+	Normal	Clust.2	-0.2846	-0.3462	1
129837	Paclitaxel + ABT 888 + Carboplatin	VC	0	0	0	1	0	TN	Basal-type	HER2-/Immune-/DRD+	Basal	Clust.10	-0.3581	-0.3192	0
862244	Paclitaxel + Pertuzumab + Trastuzumab	Pertuzumab	0	0	1	0	0	HR-HER2+	HER2-type	HER2+/BP-HER2_or_Basal	Her2	Clust.7b	-0.04622	-0.04339	NA
455828	Paclitaxel	Ctr	1	1	0	0	1	HR+HER2-	Luminal-type	HER2-/Immune+	LumB	Clust.9	-0.3387	-0.2744	NA
974618	Paclitaxel + AMG 386	AMG386	1	0	0	0	1	TN	Basal-type	HER2-/Immune+	Basal	Clust.6	-0.336	-0.438	0
197942	Paclitaxel	Ctr	0	0	0	0	1	TN	Basal-type	HER2-/Immune+	Basal	Clust.8	-0.2505	-0.2456	1
254273	T-DM1 + Pertuzumab	TDM1/P	0	1	1	0	1	HR+HER2+	Luminal-type	HER2+/BP-Luminal	LumA	Clust.7a	-0.3966	-0.3966	NA
111038	Paclitaxel + AMG 386	AMG386	0	0	0	1	1	TN	Basal-type	HER2-/Immune+	Basal	Clust.3	-0.2907	-0.3991	0
690089	Paclitaxel + AMG 386	AMG386	0	0	0	0	0	TN	Basal-type	HER2-/Immune-/DRD-	Her2	Clust.4	-0.4318	-0.4074	0
597253	Paclitaxel + AMG 386	AMG386	0	1	0	0	0	HR+HER2-	Luminal-type	HER2-/Immune-/DRD-	LumA	Clust.8	-0.4161	-0.2839	NA
491526	Paclitaxel	Ctr	0	1	0	0	1	HR+HER2-	Luminal-type	HER2-/Immune+	LumB	Clust.8	-0.4489	-0.4268	NA
598835	T-DM1 + Pertuzumab	TDM1/P	0	0	1	1	1	HR-HER2+	Basal-type	HER2+/BP-HER2_or_Basal	Basal	Clust.8	-0.3387	-0.3713	NA
103693	Paclitaxel + PD1 inhibitor	PD1-inh	0	1	0	0	0	HR+HER2-	Basal-type	HER2-/Immune-/DRD+	Her2	Clust.5	-0.2313	-0.2482	NA
839274	Paclitaxel + MK-2206 + Trastuzumab	MK2206	0	1	1	1	0	HR+HER2+	HER2-type	HER2+/BP-HER2_or_Basal	LumB	Clust.7b	0.3961	0.3497	NA
136536	Paclitaxel	Ctr	1	0	0	1	1	TN	Basal-type	HER2-/Immune+	Basal	Clust.2	-0.3029	-0.4474	0
157463	Paclitaxel + ABT 888 + Carboplatin	VC	0	1	0	0	0	HR+HER2-	Luminal-type	HER2-/Immune-/DRD-	LumA	Clust.9	-0.3916	-0.288	NA
570148	Paclitaxel + Neratinib	N	0	1	1	0	0	HR+HER2+	Luminal-type	HER2+/BP-Luminal	LumA	Clust.9	-0.2799	-0.2284	NA
151230	Paclitaxel + Neratinib	N	0	1	1	0	0	HR+HER2+	HER2-type	HER2+/BP-HER2_or_Basal	LumA	Clust.7b	0.5649	0.8187	NA
666450	Paclitaxel + Neratinib	N	0	1	1	0	0	HR+HER2+	HER2-type	HER2+/BP-HER2_or_Basal	Her2	Clust.7b	2.026	1.642	NA
953885	T-DM1 + Pertuzumab	TDM1/P	0	1	1	1	0	HR+HER2+	Luminal-type	HER2+/BP-Luminal	LumA	Clust.10	-0.2333	-0.2333	NA
570380	Paclitaxel + Neratinib	N	0	0	0	1	0	TN	Basal-type	HER2-/Immune-/DRD-	Basal	Clust.2	-0.3535	-0.292	0
502486	Paclitaxel	Ctr	0	0	0	1	0	TN	Basal-type	HER2-/Immune-/DRD-	Basal	Clust.5	-0.3169	-0.3475	1
987914	Paclitaxel	Ctr	0	0	0	1	1	TN	Basal-type	HER2-/Immune+	Basal	Clust.8	-0.4097	-0.438	0
437162	T-DM1 + Pertuzumab	TDM1/P	0	1	1	0	0	HR+HER2+	Luminal-type	HER2+/BP-Luminal	LumA	Clust.6	-0.2462	-0.2563	NA
255388	Paclitaxel + MK-2206 + Trastuzumab	MK2206	1	0	1	1	1	HR-HER2+	HER2-type	HER2+/BP-HER2_or_Basal	Her2	Clust.7b	1.17	2.616	NA
127675	Paclitaxel + Neratinib	N	0	0	0	0	1	TN	Basal-type	HER2-/Immune+	Basal	Clust.3	-0.3275	-0.3988	0
790722	Paclitaxel + ABT 888 + Carboplatin	VC	0	0	0	1	1	TN	Basal-type	HER2-/Immune+	Basal	Clust.3	-0.2147	-0.4039	0
709559	Paclitaxel	Ctr	0	1	0	0	0	HR+HER2-	NA	NA	LumB	Clust.4	-0.1136	-0.3122	NA
284443	Paclitaxel + AMG 386 + Trastuzumab	AMG386	0	1	1	0	0	HR+HER2+	HER2-type	HER2+/BP-HER2_or_Basal	LumB	Clust.7b	0.4781	0.197	NA
923968	Paclitaxel + AMG 386	AMG386	1	1	0	0	1	HR+HER2-	Luminal-type	HER2-/Immune+	LumA	Clust.10	-0.3681	-0.3818	NA
477816	Paclitaxel	Ctr	0	1	0	0	0	HR+HER2-	Luminal-type	HER2-/Immune-/DRD-	LumA	Clust.9	-0.4052	-0.1884	NA
632408	Paclitaxel + AMG 386	AMG386	0	1	0	1	1	HR+HER2-	Basal-type	HER2-/Immune+	Basal	Clust.8	-0.3875	-0.4027	NA
835137	Paclitaxel + MK-2206 + Trastuzumab	MK2206	0	1	1	0	0	HR+HER2+	HER2-type	HER2+/BP-HER2_or_Basal	LumB	Clust.7b	2.088	1.613	NA
803514	Paclitaxel	Ctr	0	1	0	0	1	HR+HER2-	Luminal-type	HER2-/Immune+	LumB	Clust.4	-0.3045	-0.235	NA
202956	Paclitaxel + Neratinib	N	1	0	0	1	1	TN	Basal-type	HER2-/Immune+	Basal	Clust.3	-0.2623	-0.3527	1
144302	Paclitaxel + Pertuzumab + Trastuzumab	Pertuzumab	0	1	1	0	0	HR+HER2+	Luminal-type	HER2+/BP-Luminal	LumA	Clust.9	-0.3488	-0.3599	NA
809649	Paclitaxel + Trastuzumab	Ctr	1	0	1	0	1	HR-HER2+	Basal-type	HER2+/BP-HER2_or_Basal	Basal	Clust.2	-0.3405	-0.3955	NA
552549	Paclitaxel + AMG 386	AMG386	0	1	0	0	0	HR+HER2-	Luminal-type	HER2-/Immune-/DRD-	LumB	Clust.4	-0.2023	-0.3909	NA
220664	Paclitaxel + Neratinib	N	1	0	0	1	1	TN	Basal-type	HER2-/Immune+	Basal	Clust.3	-0.2185	-0.3309	1
941191	Paclitaxel + Neratinib	N	0	1	1	0	1	HR+HER2+	Luminal-type	HER2+/BP-Luminal	LumA	Clust.10	-0.2614	-0.2615	NA
114087	Paclitaxel + PD1 inhibitor	PD1-inh	0	1	0	0	0	HR+HER2-	Luminal-type	HER2-/Immune-/DRD-	LumB	Clust.4	-0.341	-0.3384	NA
240432	Paclitaxel	Ctr	0	1	0	0	0	HR+HER2-	Luminal-type	HER2-/Immune-/DRD-	LumB	Clust.4	-0.2935	-0.286	NA
414286	Paclitaxel + MK-2206	MK2206	0	1	0	1	0	HR+HER2-	Basal-type	HER2-/Immune-/DRD+	Basal	Clust.2	-0.4422	-0.4999	NA
301289	Paclitaxel + PD1 inhibitor	PD1-inh	0	1	0	0	0	HR+HER2-	Luminal-type	HER2-/Immune-/DRD-	LumA	Clust.9	-0.3474	-0.3267	NA
462605	Paclitaxel + Pertuzumab + Trastuzumab	Pertuzumab	1	0	1	1	1	HR-HER2+	HER2-type	HER2+/BP-HER2_or_Basal	Her2	Clust.8	1.031	2.012	NA
697871	Paclitaxel + ABT 888 + Carboplatin	VC	1	0	0	1	1	TN	Basal-type	HER2-/Immune+	Basal	Clust.10	0.3997	-0.2086	1
442981	Paclitaxel + PD1 inhibitor	PD1-inh	1	1	0	0	1	HR+HER2-	Luminal-type	HER2-/Immune+	LumB	Clust.7a	-0.4027	-0.3868	NA
204939	Paclitaxel + Pertuzumab + Trastuzumab	Pertuzumab	1	1	1	0	0	HR+HER2+	HER2-type	HER2+/BP-HER2_or_Basal	Her2	Clust.7b	1.429	1.051	NA
496205	Paclitaxel + AMG 386	AMG386	1	1	0	0	1	HR+HER2-	Basal-type	HER2-/Immune+	Basal	Clust.8	-0.4022	-0.4504	NA
688955	Paclitaxel	Ctr	0	1	0	1	0	HR+HER2-	Basal-type	HER2-/Immune-/DRD+	Basal	Clust.8	-0.389	-0.4417	NA
700549	Paclitaxel + MK-2206	MK2206	0	1	0	0	0	HR+HER2-	Luminal-type	HER2-/Immune-/DRD-	LumA	Clust.10	-0.3241	-0.2797	NA
536253	T-DM1 + Pertuzumab	TDM1/P	1	1	1	0	1	HR+HER2+	Luminal-type	HER2+/BP-Luminal	LumB	Clust.2	-0.2083	-0.2508	NA
147139	Paclitaxel + PD1 inhibitor	PD1-inh	1	0	0	1	1	TN	Basal-type	HER2-/Immune+	NA	Clust.3	-0.2276	-0.2631	1
328160	Paclitaxel	Ctr	0	1	0	0	1	HR+HER2-	Basal-type	HER2-/Immune+	NA	Clust.9	-0.3051	-0.1505	NA
228192	Paclitaxel + AMG 386	AMG386	0	0	0	0	1	TN	Basal-type	HER2-/Immune+	Her2	Clust.8	-0.3329	-0.3263	0
284593	Paclitaxel + MK-2206	MK2206	0	0	0	1	1	TN	Basal-type	HER2-/Immune+	Basal	Clust.5	-0.2792	-0.337	1
771443	Paclitaxel + MK-2206 + Trastuzumab	MK2206	0	1	1	0	0	HR+HER2+	HER2-type	HER2+/BP-HER2_or_Basal	LumB	Clust.7b	6.06	3.884	NA
889049	Paclitaxel + Trastuzumab	Ctr	0	0	1	0	0	HR-HER2+	Basal-type	HER2+/BP-HER2_or_Basal	Basal	Clust.5	-0.1493	-0.2384	NA
531672	Paclitaxel + AMG 386	AMG386	0	1	0	0	0	HR+HER2-	Luminal-type	HER2-/Immune-/DRD-	LumB	Clust.10	-0.3799	-0.4697	NA
462582	Paclitaxel	Ctr	0	1	0	0	0	HR+HER2-	Luminal-type	HER2-/Immune-/DRD-	LumA	Clust.9	-0.3708	-0.3009	NA
641246	Paclitaxel + Neratinib	N	1	1	1	0	1	HR+HER2+	HER2-type	HER2+/BP-HER2_or_Basal	Her2	Clust.7b	6.329	6.245	NA
894128	Paclitaxel + AMG 386	AMG386	1	0	0	1	1	TN	Basal-type	HER2-/Immune+	Basal	Clust.8	-0.2568	-0.3956	0
196064	Paclitaxel + AMG 386	AMG386	1	1	0	1	1	HR+HER2-	Basal-type	HER2-/Immune+	Her2	Clust.8	-0.4436	-0.5025	NA
578975	Paclitaxel + MK-2206	MK2206	1	0	0	0	1	TN	Basal-type	HER2-/Immune+	Normal	Clust.10	-0.2732	-0.2542	1
335091	Paclitaxel + Trastuzumab	Ctr	1	1	1	0	0	HR+HER2+	Luminal-type	HER2+/BP-Luminal	LumB	Clust.7b	0.3304	0.3791	NA
829491	Paclitaxel + AMG 386	AMG386	0	0	0	0	1	TN	Basal-type	HER2-/Immune+	Basal	Clust.8	-0.4189	-0.278	0
406190	Paclitaxel + Neratinib	N	0	0	0	1	1	TN	Basal-type	HER2-/Immune+	Basal	Clust.4	-0.3176	-0.2943	1
801641	Paclitaxel + MK-2206	MK2206	0	0	0	1	1	TN	Basal-type	HER2-/Immune+	Basal	Clust.3	-0.2856	-0.3826	0
628692	Paclitaxel + Neratinib	N	0	1	0	0	0	HR+HER2-	Luminal-type	HER2-/Immune-/DRD-	LumA	Clust.6	-0.2095	-0.2547	NA
213913	T-DM1 + Pertuzumab	TDM1/P	1	0	1	1	1	HR-HER2+	HER2-type	HER2+/BP-HER2_or_Basal	Her2	Clust.7b	5.053	9.342	NA
783578	Paclitaxel + ABT 888 + Carboplatin	VC	1	0	0	1	1	TN	Basal-type	HER2-/Immune+	Basal	Clust.8	-0.383	-0.3955	0
414971	Paclitaxel + MK-2206	MK2206	1	0	0	1	0	TN	Basal-type	HER2-/Immune-/DRD+	Basal	Clust.2	-0.4397	-0.4597	0
847753	Paclitaxel + PD1 inhibitor	PD1-inh	1	1	0	0	1	HR+HER2-	Luminal-type	HER2-/Immune+	LumB	Clust.8	-0.3299	-0.3584	NA
573605	Paclitaxel + MK-2206	MK2206	0	0	0	1	1	TN	Basal-type	HER2-/Immune+	Basal	Clust.3	-0.248	-0.3052	1
910706	Paclitaxel + ABT 888 + Carboplatin	VC	1	0	0	1	0	TN	Basal-type	HER2-/Immune-/DRD+	Basal	Clust.2	-0.3575	-0.3899	0
553012	Paclitaxel + PD1 inhibitor	PD1-inh	0	1	0	0	0	HR+HER2-	Luminal-type	HER2-/Immune-/DRD-	LumA	Clust.4	-0.3071	-0.3122	NA
782334	Paclitaxel	Ctr	0	1	0	0	1	HR+HER2-	Basal-type	HER2-/Immune+	Basal	Clust.10	-0.1066	-0.2487	NA
836114	Paclitaxel + AMG 386	AMG386	0	1	0	1	1	HR+HER2-	Basal-type	HER2-/Immune+	Basal	Clust.2	-0.4216	-0.501	NA
944419	Paclitaxel + ABT 888 + Carboplatin	VC	0	1	0	0	0	HR+HER2-	Luminal-type	HER2-/Immune-/DRD-	LumA	Clust.6	-0.3139	-0.09886	NA
159352	Paclitaxel + MK-2206 + Trastuzumab	MK2206	0	1	1	0	0	HR+HER2+	HER2-type	HER2+/BP-HER2_or_Basal	Her2	Clust.5	-0.2152	-0.1535	NA
374121	Paclitaxel + ABT 888 + Carboplatin	VC	0	0	0	1	0	TN	Basal-type	HER2-/Immune-/DRD-	Basal	Clust.2	-0.3835	-0.4286	0
573881	Paclitaxel + Neratinib	N	0	1	0	0	1	HR+HER2-	Luminal-type	HER2-/Immune+	LumA	Clust.4	-0.4078	-0.4206	NA
103939	Paclitaxel	Ctr	0	1	0	0	0	HR+HER2-	Luminal-type	HER2-/Immune-/DRD-	LumB	Clust.9	-0.2586	-0.3092	NA
676048	Paclitaxel + ABT 888 + Carboplatin	VC	0	0	0	0	1	TN	Basal-type	HER2-/Immune+	Basal	Clust.3	-0.398	-0.4469	0
416434	Paclitaxel + MK-2206 + Trastuzumab	MK2206	1	0	1	0	0	HR-HER2+	HER2-type	HER2+/BP-HER2_or_Basal	NA	Clust.7b	1.692	1.976	NA
472799	Paclitaxel + Pertuzumab + Trastuzumab	Pertuzumab	1	0	1	1	0	HR-HER2+	HER2-type	HER2+/BP-HER2_or_Basal	Her2	Clust.7a	0.1128	1.092	NA
178649	Paclitaxel + Neratinib	N	1	0	0	1	1	TN	Basal-type	HER2-/Immune+	Basal	Clust.4	-0.2711	-0.138	1
245655	Paclitaxel + Neratinib	N	0	0	0	1	0	TN	Basal-type	HER2-/Immune-/DRD+	Basal	Clust.2	-0.324	-0.4216	0
553141	Paclitaxel + ABT 888 + Carboplatin	VC	1	1	0	1	0	HR+HER2-	Basal-type	HER2-/Immune-/DRD+	Basal	Clust.3	-0.3491	-0.376	NA
382853	Paclitaxel + Trastuzumab	Ctr	1	0	1	0	0	HR-HER2+	HER2-type	HER2+/BP-HER2_or_Basal	Her2	Clust.6	0.712	1.755	NA
516763	Paclitaxel + AMG 386 + Trastuzumab	AMG386	1	0	1	1	0	HR-HER2+	HER2-type	HER2+/BP-HER2_or_Basal	Her2	Clust.7b	0.02385	0.2221	NA
685182	Paclitaxel + Pertuzumab + Trastuzumab	Pertuzumab	1	1	1	1	0	HR+HER2+	HER2-type	HER2+/BP-HER2_or_Basal	LumB	Clust.6	-0.2365	-0.302	NA
317641	Paclitaxel + MK-2206	MK2206	1	0	0	1	1	TN	Basal-type	HER2-/Immune+	Basal	Clust.3	-0.3182	-0.4443	0
587691	T-DM1 + Pertuzumab	TDM1/P	1	1	1	0	1	HR+HER2+	HER2-type	HER2+/BP-HER2_or_Basal	LumB	Clust.7b	3.318	1.271	NA
174904	Paclitaxel + AMG 386	AMG386	0	1	0	0	0	HR+HER2-	Luminal-type	HER2-/Immune-/DRD-	LumB	Clust.9	-0.3801	-0.3536	NA
778020	Paclitaxel + Neratinib	N	0	1	0	1	0	HR+HER2-	Basal-type	HER2-/Immune-/DRD+	Basal	Clust.2	-0.3289	-0.3868	NA
695521	Paclitaxel + AMG 386	AMG386	0	1	0	0	0	HR+HER2-	Luminal-type	HER2-/Immune-/DRD-	LumA	Clust.9	-0.4116	-0.2755	NA
885590	Paclitaxel	Ctr	0	1	0	0	0	HR+HER2-	Luminal-type	HER2-/Immune-/DRD-	LumA	Clust.9	-0.3942	-0.3633	NA
443708	Paclitaxel + Neratinib	N	0	0	0	1	0	TN	Basal-type	HER2-/Immune-/DRD-	Basal	Clust.2	-0.4029	-0.4441	0
622078	Paclitaxel + Neratinib	N	0	0	1	1	0	HR-HER2+	HER2-type	HER2+/BP-HER2_or_Basal	Her2	Clust.8	1.757	1.849	NA
916645	Paclitaxel	Ctr	1	1	0	0	0	HR+HER2-	Luminal-type	HER2-/Immune-/DRD-	LumB	Clust.7a	-0.32	-0.3614	NA
899692	Paclitaxel	Ctr	1	0	0	1	0	TN	Basal-type	HER2-/Immune-/DRD-	Basal	Clust.6	-0.4262	-0.4512	0
427321	Paclitaxel + ABT 888 + Carboplatin	VC	1	1	0	0	1	HR+HER2-	Basal-type	HER2-/Immune+	Basal	Clust.3	-0.3666	-0.4351	NA
581648	Paclitaxel	Ctr	0	0	0	0	0	TN	Basal-type	HER2-/Immune-/DRD-	Normal	Clust.8	-0.301	-0.2486	1
329076	Paclitaxel + AMG 386	AMG386	0	1	0	0	0	HR+HER2-	Luminal-type	HER2-/Immune-/DRD-	LumA	Clust.9	-0.3547	-0.2219	NA
903880	Paclitaxel + Neratinib	N	0	1	1	0	1	HR+HER2+	HER2-type	HER2+/BP-HER2_or_Basal	LumB	Clust.9	-0.2154	-0.3903	NA
146987	Paclitaxel + AMG 386	AMG386	0	1	0	1	0	HR+HER2-	Luminal-type	HER2-/Immune-/DRD-	LumB	Clust.9	-0.3714	-0.4093	NA
913225	Paclitaxel + Neratinib	N	1	1	1	0	1	HR+HER2+	Basal-type	HER2+/BP-HER2_or_Basal	LumA	Clust.6	-0.146	-0.2368	NA
201873	Paclitaxel + Neratinib	N	1	1	1	0	1	HR+HER2+	HER2-type	HER2+/BP-HER2_or_Basal	Her2	Clust.7b	-0.04534	0.1742	NA
345574	Paclitaxel + ABT 888 + Carboplatin	VC	1	0	0	1	1	TN	Basal-type	HER2-/Immune+	Basal	Clust.3	-0.3955	0.001314	0
905264	Paclitaxel + MK-2206 + Trastuzumab	MK2206	0	0	1	0	1	HR-HER2+	Basal-type	HER2+/BP-HER2_or_Basal	Her2	Clust.10	-0.3648	-0.1693	NA
142688	Paclitaxel	Ctr	0	0	0	1	0	TN	Basal-type	HER2-/Immune-/DRD-	Basal	Clust.8	0.01712	-0.01227	1
309830	Paclitaxel + MK-2206	MK2206	0	0	0	1	1	TN	Basal-type	HER2-/Immune+	Basal	Clust.3	-0.4084	-0.4484	0
653325	Paclitaxel + AMG 386	AMG386	0	1	0	0	1	HR+HER2-	Luminal-type	HER2-/Immune+	LumA	Clust.9	-0.4324	-0.3888	NA
929980	Paclitaxel + MK-2206 + Trastuzumab	MK2206	1	0	1	1	1	HR-HER2+	HER2-type	HER2+/BP-HER2_or_Basal	Her2	Clust.7b	0.8228	1.282	NA
712276	Paclitaxel + MK-2206	MK2206	1	1	0	0	1	HR+HER2-	Luminal-type	HER2-/Immune+	LumB	Clust.8	-0.4135	-0.3489	NA
649198	Paclitaxel + Pertuzumab + Trastuzumab	Pertuzumab	0	0	1	0	0	HR-HER2+	HER2-type	HER2+/BP-HER2_or_Basal	Her2	Clust.7b	0.3306	0.413	NA
953262	Paclitaxel + Neratinib	N	0	1	0	1	1	HR+HER2-	Basal-type	HER2-/Immune+	Basal	Clust.4	-0.3104	-0.3839	NA
974181	Paclitaxel + AMG 386	AMG386	1	0	0	1	1	TN	Basal-type	HER2-/Immune+	Basal	Clust.5	-0.3517	-0.3393	0
357017	Paclitaxel	Ctr	0	1	0	0	0	HR+HER2-	Luminal-type	HER2-/Immune-/DRD-	LumB	Clust.10	-0.2443	-0.2298	NA
380239	Paclitaxel + Neratinib	N	0	0	0	1	0	TN	Basal-type	HER2-/Immune-/DRD-	Basal	Clust.6	-0.4051	-0.3712	0
178815	Paclitaxel + Neratinib	N	0	1	0	0	0	HR+HER2-	Luminal-type	HER2-/Immune-/DRD-	LumB	Clust.6	-0.2315	-0.2956	NA
575372	Paclitaxel + ABT 888 + Carboplatin	VC	1	0	0	1	1	TN	Basal-type	HER2-/Immune+	Basal	Clust.10	-0.2242	-0.3351	1
350331	Paclitaxel + Trastuzumab	Ctr	0	0	1	0	0	HR-HER2+	HER2-type	HER2+/BP-HER2_or_Basal	Her2	Clust.10	2.242	2.626	NA
527320	Paclitaxel	Ctr	0	0	0	0	0	TN	Basal-type	HER2-/Immune-/DRD-	NA	Clust.5	-0.3751	-0.441	0
127791	Paclitaxel + Pertuzumab + Trastuzumab	Pertuzumab	0	1	1	0	0	HR+HER2+	Luminal-type	HER2+/BP-Luminal	Her2	Clust.7b	0.6623	0.9416	NA
263143	Paclitaxel + MK-2206 + Trastuzumab	MK2206	0	0	1	1	0	HR-HER2+	HER2-type	HER2+/BP-HER2_or_Basal	Basal	Clust.10	1.375	3.496	NA
728182	Paclitaxel + AMG 386	AMG386	0	1	0	0	0	HR+HER2-	Luminal-type	HER2-/Immune-/DRD-	LumB	Clust.10	-0.3427	-0.3789	NA
183831	Paclitaxel + MK-2206	MK2206	1	1	0	0	0	HR+HER2-	Luminal-type	HER2-/Immune-/DRD-	LumA	Clust.10	-0.3912	-0.4507	NA
343898	Paclitaxel + MK-2206	MK2206	0	0	0	0	0	TN	Basal-type	HER2-/Immune-/DRD-	LumA	Clust.8	-0.3185	-0.2702	1
353318	Paclitaxel	Ctr	0	0	0	1	1	TN	Basal-type	HER2-/Immune+	Basal	Clust.10	-0.317	-0.3211	1
963303	Paclitaxel	Ctr	0	1	0	0	0	HR+HER2-	Luminal-type	HER2-/Immune-/DRD-	LumA	Clust.9	-0.3021	-0.3381	NA
264678	Paclitaxel	Ctr	0	1	0	0	1	HR+HER2-	Basal-type	HER2-/Immune+	NA	Clust.8	-0.45	-0.4662	NA
987995	Paclitaxel + AMG 386	AMG386	0	1	0	0	0	HR+HER2-	Luminal-type	HER2-/Immune-/DRD-	LumB	Clust.9	-0.3718	-0.06126	NA
235995	Paclitaxel + Pertuzumab + Trastuzumab	Pertuzumab	1	1	1	0	0	HR+HER2+	HER2-type	HER2+/BP-HER2_or_Basal	LumB	Clust.8	-0.3624	-0.3698	NA
962472	Paclitaxel + AMG 386	AMG386	0	1	0	0	0	HR+HER2-	Luminal-type	HER2-/Immune-/DRD-	LumB	Clust.8	-0.4346	-0.4548	NA
624777	T-DM1 + Pertuzumab	TDM1/P	0	1	1	0	1	HR+HER2+	HER2-type	HER2+/BP-HER2_or_Basal	LumA	Clust.7b	0.05182	0.06246	NA
515141	Paclitaxel + AMG 386	AMG386	1	0	0	0	1	TN	Basal-type	HER2-/Immune+	Basal	Clust.2	-0.3032	-0.4104	0
637566	Paclitaxel + MK-2206	MK2206	0	0	0	1	1	TN	Basal-type	HER2-/Immune+	Basal	Clust.10	-0.4177	-0.3746	0
640043	Paclitaxel + PD1 inhibitor	PD1-inh	0	1	0	0	0	HR+HER2-	Luminal-type	HER2-/Immune-/DRD-	LumB	Clust.10	-0.07645	-0.1883	NA
111004	Paclitaxel + PD1 inhibitor	PD1-inh	0	1	0	0	0	HR+HER2-	Luminal-type	HER2-/Immune-/DRD-	LumB	Clust.7a	-0.3619	-0.3097	NA
198891	Paclitaxel	Ctr	0	1	0	0	0	HR+HER2-	Luminal-type	HER2-/Immune-/DRD-	LumA	Clust.9	-0.2972	-0.3606	NA
830958	Paclitaxel + PD1 inhibitor	PD1-inh	0	1	0	0	0	HR+HER2-	Luminal-type	HER2-/Immune-/DRD-	LumA	Clust.4	-0.3549	-0.3259	NA
824350	T-DM1 + Pertuzumab	TDM1/P	1	0	1	1	0	HR-HER2+	HER2-type	HER2+/BP-HER2_or_Basal	Her2	Clust.8	0.3155	0.3769	NA
573586	Paclitaxel + Trastuzumab	Ctr	0	1	1	0	0	HR+HER2+	Luminal-type	HER2+/BP-Luminal	LumA	Clust.10	-0.3544	-0.3769	NA
755914	Paclitaxel + MK-2206	MK2206	1	0	0	1	1	TN	Basal-type	HER2-/Immune+	Basal	Clust.10	-0.4467	-0.4682	0
316996	Paclitaxel + Neratinib	N	0	0	1	0	1	HR-HER2+	HER2-type	HER2+/BP-HER2_or_Basal	Her2	Clust.7b	1.227	0.3616	NA
363669	Paclitaxel	Ctr	0	1	0	0	0	HR+HER2-	Luminal-type	HER2-/Immune-/DRD-	LumA	Clust.10	-0.2145	-0.07686	NA
461824	Paclitaxel + ABT 888 + Carboplatin	VC	0	0	0	0	1	TN	Basal-type	HER2-/Immune+	Basal	Clust.3	-0.2421	-0.3415	1
479417	Paclitaxel + ABT 888 + Carboplatin	VC	1	0	0	1	1	TN	Basal-type	HER2-/Immune+	Basal	Clust.2	-0.339	-0.4148	0
941926	Paclitaxel	Ctr	0	1	0	0	0	HR+HER2-	Luminal-type	HER2-/Immune-/DRD-	LumB	Clust.4	-0.3339	-0.3169	NA
906042	Paclitaxel	Ctr	0	1	0	0	0	HR+HER2-	Luminal-type	HER2-/Immune-/DRD-	LumA	Clust.6	-0.3066	-0.3783	NA
988443	Paclitaxel + ABT 888 + Carboplatin	VC	0	1	0	0	0	HR+HER2-	Luminal-type	HER2-/Immune-/DRD-	LumB	Clust.10	-0.3689	-0.3333	NA
180027	Paclitaxel + AMG 386	AMG386	1	0	0	1	1	TN	Basal-type	HER2-/Immune+	Basal	Clust.2	-0.3852	-0.4967	0
845663	Paclitaxel	Ctr	0	1	0	0	1	HR+HER2-	Luminal-type	HER2-/Immune+	LumB	Clust.4	-0.3806	-0.4433	NA
134526	Paclitaxel + Neratinib	N	1	0	0	1	1	TN	Basal-type	HER2-/Immune+	Basal	Clust.8	-0.278	-0.2757	1
727804	Paclitaxel + MK-2206	MK2206	1	0	0	1	1	TN	Basal-type	HER2-/Immune+	Basal	Clust.2	-0.3875	-0.4087	0
623086	Paclitaxel + Neratinib	N	0	1	0	1	1	HR+HER2-	Basal-type	HER2-/Immune+	Basal	Clust.2	-0.4321	-0.4242	NA
814299	Paclitaxel + Neratinib	N	1	0	1	0	1	HR-HER2+	HER2-type	HER2+/BP-HER2_or_Basal	Her2	Clust.8	0.1302	0.1598	NA
654021	Paclitaxel	Ctr	0	1	0	0	1	HR+HER2-	Luminal-type	HER2-/Immune+	LumA	Clust.7a	-0.286	-0.2439	NA
203060	Paclitaxel + Pertuzumab + Trastuzumab	Pertuzumab	0	1	1	0	0	HR+HER2+	Luminal-type	HER2+/BP-Luminal	LumA	Clust.8	-0.3785	-0.3713	NA
211408	Paclitaxel + Neratinib	N	1	0	1	0	0	HR-HER2+	HER2-type	HER2+/BP-HER2_or_Basal	Her2	Clust.7b	0.3557	0.1669	NA
286984	Paclitaxel + MK-2206	MK2206	0	1	0	1	1	HR+HER2-	Basal-type	HER2-/Immune+	Her2	Clust.2	-0.413	-0.4893	NA
733962	Paclitaxel + Neratinib	N	1	0	1	0	0	HR-HER2+	HER2-type	HER2+/BP-HER2_or_Basal	Her2	Clust.10	-0.1731	-0.1475	NA
192548	Paclitaxel + ABT 888 + Carboplatin	VC	0	1	0	1	1	HR+HER2-	Basal-type	HER2-/Immune+	Basal	Clust.8	-0.3092	-0.346	NA
255078	Paclitaxel	Ctr	0	0	0	1	1	TN	Basal-type	HER2-/Immune+	Basal	Clust.8	-0.341	-0.393	0
515105	Paclitaxel + Neratinib	N	0	1	1	0	0	HR+HER2+	HER2-type	HER2+/BP-HER2_or_Basal	Her2	Clust.10	-0.1622	-0.03204	NA
273745	Paclitaxel	Ctr	0	1	0	0	0	HR+HER2-	Luminal-type	HER2-/Immune-/DRD-	LumB	Clust.10	0.04723	-0.3742	NA
374106	Paclitaxel + Neratinib	N	0	0	0	1	1	TN	Basal-type	HER2-/Immune+	Basal	Clust.1	-0.2849	-0.3982	0
604326	Paclitaxel + Pertuzumab + Trastuzumab	Pertuzumab	0	1	1	0	0	HR+HER2+	HER2-type	HER2+/BP-HER2_or_Basal	Her2	Clust.7b	2.894	1.363	NA
563856	Paclitaxel + Neratinib	N	0	0	0	1	1	TN	Basal-type	HER2-/Immune+	Basal	Clust.3	-0.3516	-0.4008	0
688291	Paclitaxel + AMG 386	AMG386	0	1	0	0	0	HR+HER2-	Luminal-type	HER2-/Immune-/DRD-	LumA	Clust.9	-0.3466	0.08435	NA
530095	Paclitaxel + AMG 386	AMG386	0	1	0	0	0	HR+HER2-	Luminal-type	HER2-/Immune-/DRD-	LumB	Clust.2	-0.4086	-0.3115	NA
705381	T-DM1 + Pertuzumab	TDM1/P	1	1	1	0	0	HR+HER2+	HER2-type	HER2+/BP-HER2_or_Basal	Her2	Clust.7a	0.6192	0.3506	NA
636424	Paclitaxel	Ctr	0	0	0	1	0	TN	Basal-type	HER2-/Immune-/DRD-	Basal	Clust.8	-0.3873	-0.4106	0
349639	Paclitaxel + Neratinib	N	1	1	1	1	0	HR+HER2+	HER2-type	HER2+/BP-HER2_or_Basal	Her2	Clust.7b	0.8042	0.4783	NA
386664	Paclitaxel + AMG 386	AMG386	0	1	0	0	0	HR+HER2-	Luminal-type	HER2-/Immune-/DRD-	LumB	Clust.10	-0.4428	-0.3193	NA
651541	Paclitaxel + Neratinib	N	1	0	0	1	1	TN	Basal-type	HER2-/Immune+	Basal	Clust.3	-0.2827	-0.3662	1
426106	Paclitaxel + MK-2206	MK2206	0	1	0	1	1	HR+HER2-	Basal-type	HER2-/Immune+	Basal	Clust.2	-0.3469	-0.4738	NA
981461	T-DM1 + Pertuzumab	TDM1/P	0	1	1	0	1	HR+HER2+	Luminal-type	HER2+/BP-Luminal	LumA	Clust.7b	-0.006629	0.01341	NA
446263	Paclitaxel + PD1 inhibitor	PD1-inh	1	1	0	1	1	HR+HER2-	Basal-type	HER2-/Immune+	Basal	Clust.4	-0.303	-0.1897	NA
396723	T-DM1 + Pertuzumab	TDM1/P	0	1	1	0	0	HR+HER2+	Luminal-type	HER2+/BP-Luminal	LumB	Clust.7b	0.005096	-0.02993	NA
677910	Paclitaxel + AMG 386	AMG386	0	0	0	1	0	TN	Basal-type	HER2-/Immune-/DRD+	Basal	Clust.1	-0.04429	-0.2677	1
500826	Paclitaxel + PD1 inhibitor	PD1-inh	0	1	0	0	1	HR+HER2-	Luminal-type	HER2-/Immune+	LumB	Clust.4	-0.3313	-0.3478	NA
729270	Paclitaxel + Neratinib	N	1	0	1	0	1	HR-HER2+	HER2-type	HER2+/BP-HER2_or_Basal	Her2	Clust.8	-0.007521	0.01994	NA
179369	Paclitaxel + MK-2206	MK2206	0	1	0	0	0	HR+HER2-	Luminal-type	HER2-/Immune-/DRD-	LumB	Clust.8	-0.4111	-0.3766	NA
982505	Paclitaxel + Pertuzumab + Trastuzumab	Pertuzumab	0	1	1	0	0	HR+HER2+	Luminal-type	HER2+/BP-Luminal	LumB	Clust.9	-0.354	-0.3961	NA
375954	Paclitaxel + MK-2206 + Trastuzumab	MK2206	0	0	1	1	0	HR-HER2+	HER2-type	HER2+/BP-HER2_or_Basal	Her2	Clust.7b	0.3961	1.32	NA
194024	Paclitaxel + PD1 inhibitor	PD1-inh	1	1	0	1	1	HR+HER2-	Basal-type	HER2-/Immune+	Basal	Clust.2	-0.2418	-0.3259	NA
320538	Paclitaxel	Ctr	0	0	0	1	0	TN	Basal-type	HER2-/Immune-/DRD-	Basal	Clust.4	-0.3795	-0.4623	0
152197	Paclitaxel + PD1 inhibitor	PD1-inh	1	0	0	1	0	TN	Basal-type	HER2-/Immune-/DRD+	Basal	Clust.10	-0.3424	-0.1874	0
697098	Paclitaxel + Neratinib	N	1	0	0	1	0	TN	Basal-type	HER2-/Immune-/DRD+	Basal	Clust.5	-0.2935	-0.3832	0
832056	Paclitaxel + PD1 inhibitor	PD1-inh	0	0	0	1	0	TN	Basal-type	HER2-/Immune-/DRD+	Basal	Clust.4	-0.2462	-0.314	1
942017	Paclitaxel	Ctr	0	1	0	1	1	HR+HER2-	Basal-type	HER2-/Immune+	Basal	Clust.4	-0.2337	-0.3732	NA
266509	Paclitaxel + AMG 386	AMG386	1	0	0	0	1	TN	Basal-type	HER2-/Immune+	Normal	Clust.8	-0.3563	-0.3227	0
677915	Paclitaxel	Ctr	0	1	0	1	1	HR+HER2-	Basal-type	HER2-/Immune+	Basal	Clust.10	-0.2364	-0.3375	NA
803677	Paclitaxel + MK-2206	MK2206	0	0	0	1	0	TN	Basal-type	HER2-/Immune-/DRD-	Basal	Clust.4	-0.3427	-0.3893	0
233832	Paclitaxel + ABT 888 + Carboplatin	VC	0	0	0	1	0	TN	Basal-type	HER2-/Immune-/DRD-	Her2	Clust.3	-0.3689	-0.3802	0
994987	Paclitaxel + ABT 888 + Carboplatin	VC	0	1	0	0	0	HR+HER2-	Luminal-type	HER2-/Immune-/DRD-	LumB	Clust.9	-0.4163	-0.4318	NA
485637	Paclitaxel + PD1 inhibitor	PD1-inh	0	0	0	0	0	TN	Basal-type	HER2-/Immune-/DRD-	Her2	Clust.5	-0.2037	-0.2234	1
590220	Paclitaxel + MK-2206	MK2206	1	0	0	1	1	TN	Basal-type	HER2-/Immune+	Basal	Clust.8	-0.3528	-0.4277	0
405717	Paclitaxel	Ctr	0	0	0	0	1	TN	Basal-type	HER2-/Immune+	Basal	Clust.8	-0.3676	-0.3682	0
640463	Paclitaxel + ABT 888 + Carboplatin	VC	1	1	0	1	0	HR+HER2-	Basal-type	HER2-/Immune-/DRD+	Basal	Clust.2	-0.3782	-0.4358	NA
650589	Paclitaxel + AMG 386	AMG386	0	0	0	0	0	TN	Luminal-type	HER2-/Immune-/DRD-	LumA	Clust.10	-0.3703	-0.2203	0
291515	Paclitaxel + ABT 888 + Carboplatin	VC	0	0	0	1	1	TN	Basal-type	HER2-/Immune+	Basal	Clust.3	-0.3696	-0.4259	0
955953	Paclitaxel + MK-2206 + Trastuzumab	MK2206	1	0	1	0	1	HR-HER2+	HER2-type	HER2+/BP-HER2_or_Basal	LumA	Clust.7b	0.8658	0.8301	NA
799149	Paclitaxel + Pertuzumab + Trastuzumab	Pertuzumab	1	1	1	0	0	HR+HER2+	HER2-type	HER2+/BP-HER2_or_Basal	LumA	Clust.7b	-0.09492	0.01787	NA
340186	Paclitaxel + ABT 888 + Carboplatin	VC	0	0	0	0	0	TN	Basal-type	HER2-/Immune-/DRD-	Basal	Clust.3	-0.3676	-0.3962	0
324021	Paclitaxel + Pertuzumab + Trastuzumab	Pertuzumab	0	1	1	1	0	HR+HER2+	HER2-type	HER2+/BP-HER2_or_Basal	Her2	Clust.7b	0.1084	1.499	NA
943633	Paclitaxel + AMG 386	AMG386	0	0	0	1	1	TN	Basal-type	HER2-/Immune+	Basal	Clust.1	-0.3969	-0.417	0
640927	Paclitaxel + Neratinib	N	0	0	0	0	0	TN	Basal-type	HER2-/Immune-/DRD-	Basal	Clust.4	-0.1025	-0.2135	1
901705	Paclitaxel	Ctr	0	1	0	0	0	HR+HER2-	Luminal-type	HER2-/Immune-/DRD-	LumB	Clust.9	-0.3418	-0.3341	NA
712785	Paclitaxel	Ctr	0	0	0	1	1	TN	Basal-type	HER2-/Immune+	Basal	Clust.3	-0.2741	-0.3146	1
109980	Paclitaxel + Neratinib	N	1	1	1	0	1	HR+HER2+	HER2-type	HER2+/BP-HER2_or_Basal	LumB	Clust.7b	7.13	6.885	NA
489504	Paclitaxel	Ctr	1	0	0	1	1	TN	Basal-type	HER2-/Immune+	Basal	Clust.2	-0.3092	-0.3721	1
845079	T-DM1 + Pertuzumab	TDM1/P	1	1	1	1	0	HR+HER2+	Basal-type	HER2+/BP-HER2_or_Basal	NA	Clust.8	-0.297	-0.2559	NA
234272	Paclitaxel + Neratinib	N	0	1	1	0	0	HR+HER2+	HER2-type	HER2+/BP-HER2_or_Basal	LumB	Clust.6	0.1414	0.1366	NA
706418	T-DM1 + Pertuzumab	TDM1/P	1	0	1	1	1	HR-HER2+	HER2-type	HER2+/BP-HER2_or_Basal	Her2	Clust.8	-0.01554	0.4032	NA
149654	Paclitaxel + PD1 inhibitor	PD1-inh	0	1	0	0	0	HR+HER2-	Luminal-type	HER2-/Immune-/DRD-	LumB	Clust.10	-0.3212	-0.2451	NA
904269	Paclitaxel + ABT 888 + Carboplatin	VC	1	0	0	1	1	TN	Basal-type	HER2-/Immune+	Basal	Clust.3	-0.3954	-0.4212	0
663197	Paclitaxel + PD1 inhibitor	PD1-inh	0	0	0	1	1	TN	Basal-type	HER2-/Immune+	Basal	Clust.4	-0.3122	-0.3354	1
857165	Paclitaxel + PD1 inhibitor	PD1-inh	0	1	0	1	0	HR+HER2-	Luminal-type	HER2-/Immune-/DRD-	LumB	Clust.3	-0.3229	-0.264	NA
771151	Paclitaxel + AMG 386	AMG386	1	0	0	1	1	TN	Basal-type	HER2-/Immune+	Basal	Clust.2	-0.4447	-0.4674	0
629371	Paclitaxel + MK-2206 + Trastuzumab	MK2206	1	0	1	1	0	HR-HER2+	HER2-type	HER2+/BP-HER2_or_Basal	Her2	Clust.7b	4.097	5.647	NA
169918	Paclitaxel + AMG 386	AMG386	0	1	0	0	0	HR+HER2-	Luminal-type	HER2-/Immune-/DRD-	LumB	Clust.8	-0.3997	-0.4886	NA
507198	Paclitaxel	Ctr	0	0	0	1	0	TN	Basal-type	HER2-/Immune-/DRD-	Basal	Clust.8	-0.3917	-0.4227	0
800710	Paclitaxel	Ctr	0	0	0	1	1	TN	Basal-type	HER2-/Immune+	Basal	Clust.3	-0.04481	-0.1847	1
570966	Paclitaxel + AMG 386 + Trastuzumab	AMG386	0	1	1	1	0	HR+HER2+	HER2-type	HER2+/BP-HER2_or_Basal	Her2	Clust.3	-0.3759	-0.3472	NA
255535	Paclitaxel + Neratinib	N	0	1	1	0	0	HR+HER2+	HER2-type	HER2+/BP-HER2_or_Basal	LumB	Clust.7b	1.827	1.057	NA
725455	Paclitaxel + Trastuzumab	Ctr	0	0	1	1	0	HR-HER2+	Basal-type	HER2+/BP-HER2_or_Basal	Basal	Clust.4	-0.0428	-0.1042	NA
698094	Paclitaxel	Ctr	0	1	0	0	0	HR+HER2-	Luminal-type	HER2-/Immune-/DRD-	LumA	Clust.9	-0.4239	-0.4258	NA
734997	Paclitaxel	Ctr	0	1	0	1	0	HR+HER2-	Luminal-type	HER2-/Immune-/DRD-	LumB	Clust.1	-0.4587	-0.4511	NA
792181	Paclitaxel + AMG 386	AMG386	1	0	0	1	1	TN	Basal-type	HER2-/Immune+	Her2	Clust.1	-0.4035	-0.4602	0
934459	Paclitaxel + ABT 888 + Carboplatin	VC	0	0	0	0	0	TN	Basal-type	HER2-/Immune-/DRD-	Her2	Clust.2	0.02657	0.03042	1
421829	Paclitaxel	Ctr	0	0	0	1	1	TN	Basal-type	HER2-/Immune+	Basal	Clust.3	-0.2766	-0.2515	1
644186	Paclitaxel	Ctr	0	1	0	0	1	HR+HER2-	Luminal-type	HER2-/Immune+	LumA	Clust.4	-0.3239	-0.335	NA
478484	Paclitaxel + Neratinib	N	0	0	0	0	0	TN	Basal-type	HER2-/Immune-/DRD+	Her2	Clust.8	-0.3531	-0.3517	0
287961	Paclitaxel + MK-2206 + Trastuzumab	MK2206	1	1	1	0	0	HR+HER2+	Luminal-type	HER2+/BP-Luminal	LumB	Clust.7b	-0.3832	-0.111	NA
435313	Paclitaxel + ABT 888 + Carboplatin	VC	0	0	0	1	0	TN	Basal-type	HER2-/Immune-/DRD-	Basal	Clust.2	-0.3421	-0.362	0
202539	Paclitaxel	Ctr	1	1	0	0	1	HR+HER2-	Basal-type	HER2-/Immune+	Her2	Clust.8	-0.4226	-0.4233	NA
520986	Paclitaxel + MK-2206	MK2206	1	1	0	0	1	HR+HER2-	Luminal-type	HER2-/Immune+	LumB	Clust.4	-0.4137	-0.4622	NA
252748	Paclitaxel	Ctr	1	0	0	1	0	TN	Basal-type	HER2-/Immune-/DRD-	Basal	Clust.3	-0.2202	-0.215	1
306127	Paclitaxel + ABT 888 + Carboplatin	VC	0	1	0	0	1	HR+HER2-	Luminal-type	HER2-/Immune+	LumB	Clust.8	-0.4032	-0.3047	NA
129973	Paclitaxel + ABT 888 + Carboplatin	VC	1	0	0	1	1	TN	Basal-type	HER2-/Immune+	Basal	Clust.3	-0.2321	-0.2062	1
959366	Paclitaxel + ABT 888 + Carboplatin	VC	1	0	0	1	1	TN	Basal-type	HER2-/Immune+	Basal	Clust.2	-0.3715	-0.3667	0
727255	T-DM1 + Pertuzumab	TDM1/P	0	0	1	1	1	HR-HER2+	Basal-type	HER2+/BP-HER2_or_Basal	Basal	Clust.2	-0.2769	-0.3276	NA
597907	Paclitaxel + AMG 386	AMG386	0	1	0	0	0	HR+HER2-	Luminal-type	HER2-/Immune-/DRD-	LumB	Clust.8	-0.4438	-0.4937	NA
962664	Paclitaxel	Ctr	0	0	0	1	1	TN	Basal-type	HER2-/Immune+	Basal	Clust.1	-0.3343	-0.3491	0
228340	Paclitaxel + Neratinib	N	0	0	1	0	0	HR-HER2+	Basal-type	HER2+/BP-HER2_or_Basal	Her2	Clust.8	-0.3379	-0.2948	NA
539291	Paclitaxel + Neratinib	N	1	0	1	0	0	HR-HER2+	HER2-type	HER2+/BP-HER2_or_Basal	Her2	Clust.7b	2.475	2.381	NA
341238	Paclitaxel + PD1 inhibitor	PD1-inh	0	1	0	0	0	HR+HER2-	Luminal-type	HER2-/Immune-/DRD-	LumB	Clust.10	-0.3448	-0.3167	NA
655795	Paclitaxel	Ctr	1	1	0	1	0	HR+HER2-	Basal-type	HER2-/Immune-/DRD+	Basal	Clust.10	-0.3043	-0.2489	NA
790397	T-DM1 + Pertuzumab	TDM1/P	1	1	1	0	1	HR+HER2+	HER2-type	HER2+/BP-HER2_or_Basal	LumA	Clust.10	-0.03076	-0.01468	NA
572731	Paclitaxel + ABT 888 + Carboplatin	VC	1	1	0	1	1	HR+HER2-	Basal-type	HER2-/Immune+	Basal	Clust.6	-0.2879	-0.332	NA
644609	Paclitaxel + Pertuzumab + Trastuzumab	Pertuzumab	1	0	1	1	1	HR-HER2+	HER2-type	HER2+/BP-HER2_or_Basal	Her2	Clust.7b	2.488	4.801	NA
572235	Paclitaxel + Neratinib	N	0	1	1	0	0	HR+HER2+	Luminal-type	HER2+/BP-Luminal	LumB	Clust.9	-0.3695	-0.3116	NA
609642	Paclitaxel + MK-2206 + Trastuzumab	MK2206	1	0	1	1	1	HR-HER2+	Basal-type	HER2+/BP-HER2_or_Basal	Basal	Clust.2	-0.378	-0.3963	NA
946927	Paclitaxel + MK-2206 + Trastuzumab	MK2206	1	0	1	0	1	HR-HER2+	HER2-type	HER2+/BP-HER2_or_Basal	Her2	Clust.7b	4.487	2.957	NA
950131	Paclitaxel	Ctr	1	1	0	0	1	HR+HER2-	Luminal-type	HER2-/Immune+	LumB	Clust.3	-0.2607	-0.2584	NA
311316	T-DM1 + Pertuzumab	TDM1/P	0	1	1	0	0	HR+HER2+	Luminal-type	HER2+/BP-Luminal	LumA	Clust.9	-0.3605	-0.2562	NA
889721	T-DM1 + Pertuzumab	TDM1/P	1	0	1	1	1	HR-HER2+	HER2-type	HER2+/BP-HER2_or_Basal	Her2	Clust.7b	6.336	6.235	NA
865416	T-DM1 + Pertuzumab	TDM1/P	0	1	1	0	0	HR+HER2+	Luminal-type	HER2+/BP-Luminal	LumA	Clust.7a	-0.3225	-0.1787	NA
835658	Paclitaxel + Neratinib	N	1	1	0	1	1	HR+HER2-	Basal-type	HER2-/Immune+	Basal	Clust.3	-0.3095	-0.393	NA
660915	Paclitaxel + Neratinib	N	0	1	0	1	1	HR+HER2-	NA	HER2-/Immune+	Basal	Clust.3	-0.04944	-0.2813	NA
318569	Paclitaxel + Neratinib	N	0	1	1	0	0	HR+HER2+	Luminal-type	HER2+/BP-Luminal	LumB	Clust.5	-0.3689	-0.3595	NA
819622	Paclitaxel	Ctr	0	1	0	0	0	HR+HER2-	Luminal-type	HER2-/Immune-/DRD-	Normal	Clust.8	-0.4206	-0.4481	NA
600536	Paclitaxel + AMG 386	AMG386	0	0	0	1	1	TN	Basal-type	HER2-/Immune+	Basal	Clust.8	-0.441	-0.5132	0
566011	Paclitaxel + Neratinib	N	0	0	0	1	0	TN	Basal-type	HER2-/Immune-/DRD-	Basal	Clust.1	-0.3144	-0.386	0
788149	Paclitaxel + AMG 386 + Trastuzumab	AMG386	1	1	1	0	0	HR+HER2+	HER2-type	HER2+/BP-HER2_or_Basal	Her2	Clust.7b	-0.2871	0.1367	NA
318438	Paclitaxel	Ctr	0	0	0	0	0	TN	Basal-type	HER2-/Immune-/DRD+	Basal	Clust.5	-0.4068	-0.4092	0
422013	Paclitaxel + Neratinib	N	0	1	1	0	0	HR+HER2+	HER2-type	HER2+/BP-HER2_or_Basal	LumB	Clust.6	0.8042	0.4681	NA
663467	Paclitaxel + ABT 888 + Carboplatin	VC	0	1	0	1	1	HR+HER2-	Basal-type	HER2-/Immune+	Basal	Clust.2	-0.2351	-0.3347	NA
823618	Paclitaxel + AMG 386	AMG386	0	1	0	0	0	HR+HER2-	Luminal-type	HER2-/Immune-/DRD-	LumA	Clust.9	-0.3063	-0.408	NA
188511	Paclitaxel + ABT 888 + Carboplatin	VC	0	1	0	0	0	HR+HER2-	Luminal-type	HER2-/Immune-/DRD-	LumB	Clust.10	-0.3611	-0.4067	NA
383456	Paclitaxel + AMG 386	AMG386	1	1	0	0	1	HR+HER2-	Basal-type	HER2-/Immune+	LumA	Clust.8	-0.4447	-0.494	NA
660534	Paclitaxel + PD1 inhibitor	PD1-inh	1	0	0	1	0	TN	Basal-type	HER2-/Immune-/DRD+	Basal	Clust.4	-0.04269	0.1135	1
692885	Paclitaxel + PD1 inhibitor	PD1-inh	0	0	0	1	0	TN	Basal-type	HER2-/Immune-/DRD+	Basal	Clust.4	-0.3362	-0.1886	0
834418	Paclitaxel	Ctr	0	1	0	0	1	HR+HER2-	Luminal-type	HER2-/Immune+	LumB	Clust.10	-0.3386	-0.3959	NA
602943	Paclitaxel	Ctr	1	0	0	1	1	TN	Basal-type	HER2-/Immune+	Basal	Clust.4	-0.3466	-0.362	0
378401	Paclitaxel + AMG 386	AMG386	1	0	0	0	1	TN	Basal-type	HER2-/Immune+	Basal	Clust.8	-0.3725	-0.2825	0
123660	Paclitaxel + Trastuzumab	Ctr	0	0	1	0	0	HR-HER2+	HER2-type	HER2+/BP-HER2_or_Basal	LumA	Clust.7b	3.122	2.498	NA
188091	Paclitaxel + Neratinib	N	1	0	1	0	1	HR-HER2+	HER2-type	HER2+/BP-HER2_or_Basal	Her2	Clust.6	0.364	0.7782	NA
736721	Paclitaxel + AMG 386	AMG386	0	1	0	1	1	HR+HER2-	Basal-type	HER2-/Immune+	Basal	Clust.2	-0.4701	-0.4306	NA
233191	Paclitaxel	Ctr	0	0	0	1	0	TN	Basal-type	HER2-/Immune-/DRD-	Basal	Clust.8	-0.2178	-0.2401	1
111674	Paclitaxel + ABT 888 + Carboplatin	VC	1	0	0	0	1	TN	Basal-type	HER2-/Immune+	Basal	Clust.8	-0.559	-0.4667	0
895653	Paclitaxel + Pertuzumab + Trastuzumab	Pertuzumab	1	1	1	0	1	HR+HER2+	HER2-type	HER2+/BP-HER2_or_Basal	LumA	Clust.7b	-0.1585	0.1225	NA
128051	T-DM1 + Pertuzumab	TDM1/P	0	1	1	0	0	HR+HER2+	Luminal-type	HER2+/BP-Luminal	LumB	Clust.9	-0.1306	-0.1982	NA
824234	Paclitaxel + Trastuzumab	Ctr	1	1	1	0	0	HR+HER2+	HER2-type	HER2+/BP-HER2_or_Basal	Her2	Clust.7b	-0.03882	0.3896	NA
283070	Paclitaxel + AMG 386	AMG386	0	0	0	1	1	TN	Basal-type	HER2-/Immune+	Basal	Clust.2	-0.3493	-0.3954	0
229144	Paclitaxel	Ctr	0	1	0	0	0	HR+HER2-	Luminal-type	HER2-/Immune-/DRD-	LumA	Clust.4	-0.3617	-0.4139	NA
424541	Paclitaxel	Ctr	0	1	0	0	0	HR+HER2-	Luminal-type	HER2-/Immune-/DRD-	LumB	Clust.4	-0.3371	-0.3409	NA
812089	Paclitaxel + Neratinib	N	0	0	0	0	1	TN	Basal-type	HER2-/Immune+	Her2	Clust.5	-0.207	-0.391	0
749097	Paclitaxel	Ctr	0	1	0	0	0	HR+HER2-	Luminal-type	HER2-/Immune-/DRD-	LumB	Clust.10	-0.4162	-0.4158	NA
437968	Paclitaxel + Neratinib	N	0	1	1	0	0	HR+HER2+	Luminal-type	HER2+/BP-Luminal	LumB	Clust.9	-0.2665	-0.06389	NA
728714	Paclitaxel + ABT 888 + Carboplatin	VC	0	1	0	0	0	HR+HER2-	Basal-type	HER2-/Immune-/DRD+	LumA	Clust.8	-0.3645	-0.3541	NA
413961	Paclitaxel + MK-2206	MK2206	0	0	0	1	0	TN	Basal-type	HER2-/Immune-/DRD-	Basal	Clust.1	-0.4303	-0.091	0
395379	Paclitaxel	Ctr	0	1	0	0	0	HR+HER2-	Luminal-type	HER2-/Immune-/DRD-	LumB	Clust.9	-0.2524	-0.2238	NA
294176	Paclitaxel + Neratinib	N	1	0	0	1	0	TN	Basal-type	HER2-/Immune-/DRD+	Basal	Clust.4	-0.3927	-0.4311	0
503034	Paclitaxel + Pertuzumab + Trastuzumab	Pertuzumab	0	0	1	0	0	HR-HER2+	HER2-type	HER2+/BP-HER2_or_Basal	Her2	Clust.7b	-0.3334	-0.05472	NA
490023	Paclitaxel + MK-2206 + Trastuzumab	MK2206	1	0	1	1	1	HR-HER2+	HER2-type	HER2+/BP-HER2_or_Basal	Her2	Clust.7b	2.988	2.748	NA
299364	Paclitaxel	Ctr	0	0	0	1	1	TN	Basal-type	HER2-/Immune+	Basal	Clust.2	-0.2771	-0.3344	1
303947	Paclitaxel + Neratinib	N	1	0	1	1	0	HR-HER2+	HER2-type	HER2+/BP-HER2_or_Basal	Basal	Clust.7b	-0.09094	0.357	NA
726381	Paclitaxel + Trastuzumab	Ctr	0	1	1	0	0	HR+HER2+	Luminal-type	HER2+/BP-Luminal	LumA	Clust.6	-0.3214	-0.3096	NA
841336	Paclitaxel	Ctr	0	1	0	0	0	HR+HER2-	Luminal-type	HER2-/Immune-/DRD-	LumA	Clust.4	-0.3553	-0.2714	NA
592535	Paclitaxel + ABT 888 + Carboplatin	VC	0	1	0	0	1	HR+HER2-	Luminal-type	HER2-/Immune+	NA	Clust.7b	4.699	4.19	NA
443444	Paclitaxel + Neratinib	N	0	0	1	1	0	HR-HER2+	HER2-type	HER2+/BP-HER2_or_Basal	Her2	Clust.7b	1.414	1.355	NA
492612	Paclitaxel	Ctr	0	0	0	1	1	TN	Basal-type	HER2-/Immune+	Basal	Clust.9	-0.3445	-0.3128	0
787415	Paclitaxel + AMG 386	AMG386	0	0	0	1	1	TN	Basal-type	HER2-/Immune+	Basal	Clust.2	-0.4424	-0.4437	0
885871	Paclitaxel	Ctr	0	0	0	1	0	TN	Basal-type	HER2-/Immune-/DRD-	Basal	Clust.2	-0.2782	-0.3378	1
728149	T-DM1 + Pertuzumab	TDM1/P	0	1	1	0	0	HR+HER2+	Luminal-type	HER2+/BP-Luminal	LumA	Clust.9	-0.2278	-0.2862	NA
995480	Paclitaxel + Pertuzumab + Trastuzumab	Pertuzumab	0	1	1	0	0	HR+HER2+	HER2-type	HER2+/BP-HER2_or_Basal	LumA	Clust.7b	2.158	1.04	NA
528833	Paclitaxel + AMG 386 + Trastuzumab	AMG386	1	1	1	0	0	HR+HER2+	Luminal-type	HER2+/BP-Luminal	LumB	Clust.4	-0.3716	-0.457	NA
775346	Paclitaxel	Ctr	0	1	0	0	0	HR+HER2-	Luminal-type	HER2-/Immune-/DRD-	LumA	Clust.6	-0.2091	-0.2104	NA
515565	Paclitaxel	Ctr	0	0	0	1	0	TN	Basal-type	HER2-/Immune-/DRD-	Basal	Clust.3	-0.331	-0.4172	0
442637	Paclitaxel + Trastuzumab	Ctr	0	0	1	0	1	HR-HER2+	HER2-type	HER2+/BP-HER2_or_Basal	Basal	Clust.10	-0.2873	1.021	NA
408692	Paclitaxel	Ctr	1	0	0	1	1	TN	Basal-type	HER2-/Immune+	Basal	Clust.8	-0.3004	-0.3197	1
497010	Paclitaxel + PD1 inhibitor	PD1-inh	1	0	0	1	0	TN	Basal-type	HER2-/Immune-/DRD-	Basal	Clust.2	-0.3468	-0.3898	0
805136	Paclitaxel + AMG 386 + Trastuzumab	AMG386	0	0	1	1	0	HR-HER2+	Basal-type	HER2+/BP-HER2_or_Basal	Basal	Clust.1	-0.3951	-0.3682	NA
238790	Paclitaxel	Ctr	0	0	0	1	1	TN	Basal-type	HER2-/Immune+	Basal	Clust.5	-0.3033	-0.3302	1
327142	Paclitaxel + Neratinib	N	0	1	0	0	0	HR+HER2-	Luminal-type	HER2-/Immune-/DRD-	LumB	Clust.8	-0.472	-0.4367	NA
132463	Paclitaxel + MK-2206 + Trastuzumab	MK2206	1	1	1	1	0	HR+HER2+	HER2-type	HER2+/BP-HER2_or_Basal	Her2	Clust.5	0.8804	0.6653	NA
262131	Paclitaxel + ABT 888 + Carboplatin	VC	0	0	0	1	0	TN	Basal-type	HER2-/Immune-/DRD-	Basal	Clust.2	-0.4206	-0.4487	0
792412	Paclitaxel + PD1 inhibitor	PD1-inh	0	0	0	1	1	TN	Basal-type	HER2-/Immune+	Basal	Clust.3	-0.2351	-0.1358	1
169536	Paclitaxel + Neratinib	N	0	1	1	0	0	HR+HER2+	HER2-type	HER2+/BP-HER2_or_Basal	LumB	Clust.7b	3.833	3.408	NA
517870	Paclitaxel	Ctr	0	0	0	1	1	TN	Basal-type	HER2-/Immune+	Basal	Clust.4	-0.2241	-0.3466	1
652480	Paclitaxel + AMG 386	AMG386	0	0	0	1	1	TN	Basal-type	HER2-/Immune+	Basal	Clust.10	-0.2972	-0.3917	0
151481	Paclitaxel	Ctr	0	0	0	0	1	TN	Basal-type	HER2-/Immune+	Basal	Clust.4	0.04825	-0.0354	1
199115	Paclitaxel + AMG 386	AMG386	0	1	0	0	0	HR+HER2-	Luminal-type	HER2-/Immune-/DRD-	LumB	Clust.9	-0.4428	-0.4443	NA
630758	Paclitaxel + ABT 888 + Carboplatin	VC	0	0	0	1	0	TN	Basal-type	HER2-/Immune-/DRD-	Basal	Clust.4	-0.1746	-0.2766	1
752372	Paclitaxel	Ctr	0	1	0	0	0	HR+HER2-	Luminal-type	HER2-/Immune-/DRD-	LumB	Clust.9	-0.354	-0.4425	NA
549172	Paclitaxel	Ctr	0	0	0	0	1	TN	Basal-type	HER2-/Immune+	Normal	Clust.8	-0.3425	-0.3184	0
174903	Paclitaxel + AMG 386	AMG386	0	1	0	0	0	HR+HER2-	Luminal-type	HER2-/Immune-/DRD-	LumA	Clust.8	-0.4432	-0.5054	NA
808714	Paclitaxel	Ctr	0	0	0	1	1	TN	Basal-type	HER2-/Immune+	Her2	Clust.10	-0.272	-0.3334	1
928815	Paclitaxel + AMG 386	AMG386	0	0	0	1	0	TN	Basal-type	HER2-/Immune-/DRD-	Basal	Clust.2	-0.404	-0.4753	0
680881	Paclitaxel + MK-2206	MK2206	0	1	0	1	0	HR+HER2-	Basal-type	HER2-/Immune-/DRD+	Basal	Clust.4	-0.4001	-0.5098	NA
591810	Paclitaxel + MK-2206	MK2206	1	1	0	0	1	HR+HER2-	Luminal-type	HER2-/Immune+	LumA	Clust.4	-0.3674	-0.4297	NA
790070	Paclitaxel + Neratinib	N	0	1	1	0	0	HR+HER2+	Luminal-type	HER2+/BP-Luminal	LumA	Clust.9	-0.2959	-0.1935	NA
128675	Paclitaxel	Ctr	1	1	0	1	0	HR+HER2-	Basal-type	HER2-/Immune-/DRD+	Basal	Clust.7b	1.486	0.9559	NA
889225	Paclitaxel + AMG 386	AMG386	0	1	0	0	0	HR+HER2-	Luminal-type	HER2-/Immune-/DRD-	LumB	Clust.10	-0.4369	-0.4764	NA
411008	Paclitaxel + AMG 386	AMG386	0	0	0	1	0	TN	Basal-type	HER2-/Immune-/DRD+	Basal	Clust.2	-0.16	-0.263	1
723918	Paclitaxel + Neratinib	N	1	1	1	0	1	HR+HER2+	HER2-type	HER2+/BP-HER2_or_Basal	LumA	Clust.7b	0.0785	1.073	NA
742477	Paclitaxel + Trastuzumab	Ctr	0	1	1	0	1	HR+HER2+	Luminal-type	HER2+/BP-Luminal	LumB	Clust.3	-0.1328	-0.1628	NA
579881	Paclitaxel	Ctr	0	1	0	0	1	HR+HER2-	Luminal-type	HER2-/Immune+	LumB	Clust.6	-0.1727	-0.2027	NA
162562	Paclitaxel + Trastuzumab	Ctr	1	0	1	1	1	HR-HER2+	HER2-type	HER2+/BP-HER2_or_Basal	Her2	Clust.7b	3.404	3.929	NA
687288	T-DM1 + Pertuzumab	TDM1/P	1	0	1	1	1	HR-HER2+	HER2-type	HER2+/BP-HER2_or_Basal	Her2	Clust.8	-0.0993	0.1665	NA
423619	Paclitaxel + Neratinib	N	1	0	0	1	1	TN	Basal-type	HER2-/Immune+	Basal	Clust.3	-0.3176	-0.3669	1
349330	Paclitaxel + AMG 386	AMG386	1	0	0	1	1	TN	Basal-type	HER2-/Immune+	Basal	Clust.8	-0.4296	-0.3926	0
240957	Paclitaxel + AMG 386	AMG386	0	1	0	0	0	HR+HER2-	Luminal-type	HER2-/Immune-/DRD-	LumB	Clust.9	-0.4161	-0.4495	NA
584561	Paclitaxel + Pertuzumab + Trastuzumab	Pertuzumab	1	0	1	1	0	HR-HER2+	HER2-type	HER2+/BP-HER2_or_Basal	Her2	Clust.10	9.173	0.4085	NA
421917	Paclitaxel	Ctr	0	0	0	1	1	TN	Basal-type	HER2-/Immune+	Basal	Clust.2	-0.3018	-0.3528	1
154293	Paclitaxel + Neratinib	N	0	1	1	0	0	HR+HER2+	HER2-type	HER2+/BP-HER2_or_Basal	Her2	Clust.7b	0.01959	0.2024	NA
746731	Paclitaxel + ABT 888 + Carboplatin	VC	1	0	0	1	0	TN	Basal-type	HER2-/Immune-/DRD+	Basal	Clust.4	-0.3044	0.009158	1
282082	Paclitaxel	Ctr	1	0	0	1	1	TN	Basal-type	HER2-/Immune+	Basal	Clust.3	-0.1886	-0.3542	1
433144	Paclitaxel	Ctr	1	0	0	0	1	TN	Basal-type	HER2-/Immune+	Basal	Clust.8	0.903	0.7056	1
883886	Paclitaxel + Neratinib	N	0	0	0	1	1	TN	Basal-type	HER2-/Immune+	Basal	Clust.4	-0.3545	-0.3532	0
172283	Paclitaxel + Neratinib	N	0	0	0	1	1	TN	Basal-type	HER2-/Immune+	Basal	Clust.2	-0.3531	-0.436	0
720065	Paclitaxel + Trastuzumab	Ctr	0	1	1	0	0	HR+HER2+	Luminal-type	HER2+/BP-Luminal	LumB	Clust.10	-0.3672	-0.2504	NA
478655	Paclitaxel + PD1 inhibitor	PD1-inh	1	0	0	1	1	TN	Basal-type	HER2-/Immune+	Basal	Clust.3	-0.185	-0.06533	1
451482	Paclitaxel + AMG 386	AMG386	0	1	0	0	0	HR+HER2-	Luminal-type	HER2-/Immune-/DRD-	LumB	Clust.8	-0.4167	-0.3806	NA
223030	Paclitaxel + AMG 386	AMG386	0	1	0	0	0	HR+HER2-	Luminal-type	HER2-/Immune-/DRD-	Her2	Clust.9	-0.04048	-0.3144	NA
586091	Paclitaxel + PD1 inhibitor	PD1-inh	1	1	0	1	1	HR+HER2-	Basal-type	HER2-/Immune+	Basal	Clust.2	-0.2663	-0.293	NA
417654	Paclitaxel + Neratinib	N	0	1	0	0	0	HR+HER2-	Basal-type	HER2-/Immune-/DRD+	Normal	Clust.10	-0.2252	-0.244	NA
234723	Paclitaxel + AMG 386	AMG386	0	0	0	1	1	TN	Basal-type	HER2-/Immune+	Basal	Clust.2	-0.3306	-0.4273	0
883696	Paclitaxel + ABT 888 + Carboplatin	VC	0	1	0	1	0	HR+HER2-	Basal-type	HER2-/Immune-/DRD+	Basal	Clust.4	0.2736	0.03095	NA
970839	Paclitaxel	Ctr	0	1	0	1	1	HR+HER2-	Basal-type	HER2-/Immune+	Basal	Clust.3	-0.2432	-0.289	NA
507249	Paclitaxel + Pertuzumab + Trastuzumab	Pertuzumab	0	1	1	0	0	HR+HER2+	Luminal-type	HER2+/BP-Luminal	LumA	Clust.7a	-0.3711	-0.33	NA
724293	T-DM1 + Pertuzumab	TDM1/P	1	1	1	0	0	HR+HER2+	Luminal-type	HER2+/BP-Luminal	LumA	Clust.10	-0.05427	-0.07568	NA
117424	Paclitaxel + Neratinib	N	1	0	0	1	1	TN	Basal-type	HER2-/Immune+	Basal	Clust.3	-0.2745	-0.2793	1
380769	Paclitaxel + ABT 888 + Carboplatin	VC	1	0	0	1	1	TN	Basal-type	HER2-/Immune+	Basal	Clust.2	-0.3885	-0.451	0
572444	Paclitaxel + Neratinib	N	0	1	0	0	1	HR+HER2-	Luminal-type	HER2-/Immune+	LumA	Clust.10	-0.3929	-0.3579	NA
796558	Paclitaxel	Ctr	0	0	0	0	1	TN	Basal-type	HER2-/Immune+	Basal	Clust.1	-0.2713	-0.3852	0
925691	Paclitaxel + Neratinib	N	0	0	1	0	0	HR-HER2+	Basal-type	HER2+/BP-HER2_or_Basal	Basal	Clust.2	-0.3803	-0.3933	NA
765671	Paclitaxel + AMG 386	AMG386	1	0	0	0	1	TN	Basal-type	HER2-/Immune+	Normal	Clust.8	-0.441	-0.4402	0
990443	Paclitaxel + PD1 inhibitor	PD1-inh	0	1	0	0	0	HR+HER2-	Luminal-type	HER2-/Immune-/DRD-	LumA	Clust.7a	-0.4035	-0.3548	NA
384830	Paclitaxel + MK-2206 + Trastuzumab	MK2206	0	1	1	0	0	HR+HER2+	HER2-type	HER2+/BP-HER2_or_Basal	LumB	Clust.10	-0.1491	0.001409	NA
836983	Paclitaxel + Neratinib	N	1	1	1	0	0	HR+HER2+	HER2-type	HER2+/BP-HER2_or_Basal	LumA	Clust.7a	-0.09142	0.3381	NA
586207	Paclitaxel + AMG 386	AMG386	1	0	0	1	1	TN	Basal-type	HER2-/Immune+	Basal	Clust.1	-0.4343	-0.529	0
746265	Paclitaxel + Neratinib	N	0	1	0	0	0	HR+HER2-	Basal-type	HER2-/Immune-/DRD+	NA	Clust.1	-0.2178	-0.3468	NA
962153	Paclitaxel + AMG 386 + Trastuzumab	AMG386	0	1	1	1	0	HR+HER2+	HER2-type	HER2+/BP-HER2_or_Basal	Her2	Clust.7b	3.567	3.374	NA
559263	Paclitaxel	Ctr	0	0	0	1	0	TN	Basal-type	HER2-/Immune-/DRD-	Basal	Clust.2	-0.1273	-0.1176	1
287300	Paclitaxel + Neratinib	N	1	1	1	0	0	HR+HER2+	HER2-type	HER2+/BP-HER2_or_Basal	LumA	Clust.7b	3.661	1.873	NA
711476	Paclitaxel	Ctr	1	1	0	0	0	HR+HER2-	Luminal-type	HER2-/Immune-/DRD-	LumA	Clust.4	-0.3815	-0.3475	NA
944536	Paclitaxel + Neratinib	N	1	0	1	0	1	HR-HER2+	HER2-type	HER2+/BP-HER2_or_Basal	Normal	Clust.8	-0.3132	-0.1317	NA
361701	Paclitaxel + MK-2206	MK2206	0	1	0	0	0	HR+HER2-	Luminal-type	HER2-/Immune-/DRD-	LumB	Clust.4	-0.4079	-0.4525	NA
112606	Paclitaxel + Trastuzumab	Ctr	0	1	1	0	0	HR+HER2+	Luminal-type	HER2+/BP-Luminal	LumA	Clust.4	-0.2723	-0.2304	NA
924071	Paclitaxel + AMG 386	AMG386	0	1	0	0	0	HR+HER2-	Luminal-type	HER2-/Immune-/DRD-	LumB	Clust.9	-0.4112	-0.371	NA
598798	Paclitaxel + ABT 888 + Carboplatin	VC	0	1	0	1	0	HR+HER2-	Luminal-type	HER2-/Immune-/DRD-	LumB	Clust.4	-0.357	-0.3665	NA
231633	Paclitaxel + PD1 inhibitor	PD1-inh	1	0	0	1	1	TN	Basal-type	HER2-/Immune+	Basal	Clust.5	-0.3682	-0.3577	0
892390	Paclitaxel + PD1 inhibitor	PD1-inh	1	0	0	1	1	TN	Basal-type	HER2-/Immune+	Her2	Clust.5	0.4196	0.1542	1
241998	Paclitaxel	Ctr	0	1	0	0	0	HR+HER2-	Luminal-type	HER2-/Immune-/DRD-	LumB	Clust.6	-0.104	0.07414	NA
960963	Paclitaxel + MK-2206 + Trastuzumab	MK2206	0	1	1	0	0	HR+HER2+	HER2-type	HER2+/BP-HER2_or_Basal	LumB	Clust.10	-0.1759	-0.2839	NA
