# Supplementary material for: Protein signaling and drug target activation signatures to guide therapy prioritization: Therapeutic resistance and sensitivity in the I-SPY 2 Trial
Source: Cell Rep Med. 2023 Dec 11;4(12):101312. doi: 10.1016/j.xcrm.2023.101312 (PMC10772394; doi:10.1016/j.xcrm.2023.101312)
Supplement: Table S4. DRFS association results for continuous RPPA analytes, related to Figure 6 [file mmc4.xlsx]

## Sheet: TableS4
Table S4. DRFS association results for continuous RPPA analytes, related to Figure 6.
RPPA endpoint	Clust.1			Clust.2			Clust.3			Clust.4			Clust.5			Clust.6			Clust.7b			Clust.8			Clust.9			Clust.10
	HR [95% CI]	p-value	BH adjusted p-value	HR [95% CI]	p-value	BH adjusted p-value	HR [95% CI]	p-value	BH adjusted p-value	HR [95% CI]	p-value	BH adjusted p-value	HR [95% CI]	p-value	BH adjusted p-value	HR [95% CI]	p-value	BH adjusted p-value	HR [95% CI]	p-value	BH adjusted p-value	HR [95% CI]	p-value	BH adjusted p-value	HR [95% CI]	p-value	BH adjusted p-value	HR [95% CI]	p-value	BH adjusted p-value
A RAF S299	0.14 [0.000618 - 31.9]	0.478	1	0.881 [0.53 - 1.47]	0.626	0.859	1.17 [0.743 - 1.85]	0.495	0.851	1.47 [0.677 - 3.18]	0.331	0.821	2.28 [1.59 - 3.25]	5.95e-06	0.00053	2.04 [0.76 - 5.45]	0.158	0.901	1.06 [0.621 - 1.81]	0.833	0.96	1.81 [1.03 - 3.19]	0.0384	0.468	0.805 [0.199 - 3.26]	0.761	0.936	0.602 [0.185 - 1.96]	0.398	0.79
Acetyl CoA Carboxylase S79	0.0129 [0.000104 - 1.61]	0.0772	0.936	0.695 [0.146 - 3.32]	0.648	0.859	0.328 [0.0868 - 1.24]	0.101	0.674	0.653 [0.196 - 2.18]	0.488	0.821	1.04 [0.302 - 3.61]	0.947	1	0.626 [0.159 - 2.47]	0.504	1	0.227 [0.0506 - 1.02]	0.0527	0.96	1.15 [0.557 - 2.38]	0.703	0.892	1.09 [0.642 - 1.85]	0.752	0.936	1.34 [0.646 - 2.76]	0.436	0.814
AKT S473	3.72 [0.277 - 49.9]	0.321	1	1.15 [0.703 - 1.87]	0.582	0.856	1.28 [0.481 - 3.38]	0.625	0.892	1.02 [0.261 - 3.99]	0.977	0.994	1.2 [0.808 - 1.78]	0.369	1	1.63 [0.606 - 4.39]	0.333	1	1.04 [0.303 - 3.55]	0.953	0.987	0.833 [0.486 - 1.43]	0.507	0.786	1.89 [0.438 - 8.15]	0.394	0.904	0.868 [0.235 - 3.2]	0.831	0.972
AKT T308	2.88 [0.166 - 50.1]	0.468	1	1.33 [0.943 - 1.88]	0.104	0.606	0.866 [0.307 - 2.44]	0.785	0.974	3.23 [0.416 - 25]	0.262	0.821	1.13 [0.742 - 1.72]	0.567	1	1.03 [0.386 - 2.74]	0.956	1	0.285 [0.0493 - 1.65]	0.161	0.96	0.847 [0.542 - 1.32]	0.466	0.755	1.12 [0.144 - 8.78]	0.911	0.964	1.15 [0.309 - 4.31]	0.832	0.972
ALK total	>1000 [0.000518 - >1000]	0.182	1	1.03 [0.82 - 1.29]	0.816	0.924	1.59 [0.0647 - 39.2]	0.776	0.972	0.00617 [<0.0001 - 31.2]	0.242	0.821	0.905 [0.031 - 26.4]	0.954	1	<0.0001 [<0.0001 - >1000]	0.995	1	<0.0001 [<0.0001 - >1000]	0.754	0.96	3.57 [0.403 - 31.7]	0.253	0.678	1.24 [0.055 - 28.1]	0.891	0.964	0.746 [0.000191 - >1000]	0.945	0.994
ALK Y1586	2.88 [0.111 - 74.9]	0.525	1	1.32 [0.74 - 2.34]	0.35	0.805	2.22 [1.12 - 4.4]	0.0228	0.634	0.469 [0.208 - 1.06]	0.0672	0.821	0.511 [0.132 - 1.97]	0.329	1	1.31 [0.314 - 5.49]	0.709	1	0.752 [0.307 - 1.84]	0.531	0.96	1.49 [0.774 - 2.86]	0.234	0.678	0.889 [0.366 - 2.16]	0.796	0.936	1.76 [0.598 - 5.19]	0.304	0.744
ALK Y1604	1.26 [0.105 - 15]	0.856	1	2.22 [1.03 - 4.77]	0.0416	0.52	1.47 [0.597 - 3.62]	0.402	0.847	1.07 [0.376 - 3.02]	0.904	0.984	0.444 [0.101 - 1.94]	0.281	1	1.33 [0.402 - 4.38]	0.641	1	0.876 [0.311 - 2.46]	0.801	0.96	1.75 [1 - 3.07]	0.0489	0.468	1.08 [0.526 - 2.2]	0.84	0.942	0.673 [0.244 - 1.86]	0.444	0.814
AMPKa1 S485	0.362 [0.027 - 4.85]	0.443	1	2.36 [1.02 - 5.44]	0.0444	0.52	0.862 [0.431 - 1.73]	0.675	0.905	0.614 [0.264 - 1.43]	0.256	0.821	0.638 [0.228 - 1.79]	0.392	1	0.497 [0.102 - 2.43]	0.388	1	1.12 [0.435 - 2.91]	0.809	0.96	0.564 [0.25 - 1.27]	0.166	0.66	1.38 [0.557 - 3.43]	0.485	0.904	2.03 [0.688 - 5.97]	0.2	0.744
AMPKb1 S108	0.443 [0.106 - 1.85]	0.265	1	1.41 [0.671 - 2.96]	0.365	0.805	0.98 [0.567 - 1.69]	0.941	0.987	0.748 [0.369 - 1.52]	0.42	0.821	0.769 [0.219 - 2.7]	0.682	1	14.6 [0.344 - 618]	0.161	0.901	0.818 [0.285 - 2.35]	0.71	0.96	0.773 [0.371 - 1.61]	0.493	0.786	0.959 [0.443 - 2.08]	0.915	0.964	0.757 [0.228 - 2.51]	0.65	0.904
Androgen Rec S650	<0.0001 [<0.0001 - >1000]	0.742	1	<0.0001 [<0.0001 - >1000]	0.202	0.759	<0.0001 [<0.0001 - >1000]	0.114	0.674	<0.0001 [<0.0001 - <0.0001]	2.06e-06	0.000286	<0.0001 [<0.0001 - >1000]	1	1	>1000 [<0.0001 - >1000]	0.996	1	>1000 [<0.0001 - >1000]	0.41	0.96	>1000 [<0.0001 - >1000]	0.358	0.705	0.284 [0.0203 - 3.96]	0.349	0.904	0.535 [0.112 - 2.55]	0.433	0.814
Androgen Rec total	<0.0001 [<0.0001 - >1000]	0.453	1	1.62 [0.583 - 4.52]	0.353	0.805	7.47 [0.225 - 248]	0.26	0.821	0.671 [0.121 - 3.72]	0.648	0.834	1.41 [0.59 - 3.36]	0.44	1	>1000 [<0.0001 - >1000]	0.946	1	0.555 [0.15 - 2.05]	0.378	0.96	1.02 [0.564 - 1.84]	0.949	0.976	1.83 [0.729 - 4.58]	0.199	0.904	0.434 [0.101 - 1.86]	0.261	0.744
ATM S1981	0.0526 [0.000147 - 18.9]	0.326	1	1.52 [0.79 - 2.92]	0.21	0.763	0.989 [0.532 - 1.84]	0.972	0.987	0.803 [0.366 - 1.77]	0.586	0.834	2.08 [0.716 - 6.06]	0.178	1	0.566 [0.168 - 1.9]	0.358	1	1.42 [0.435 - 4.66]	0.56	0.96	1.98 [0.618 - 6.31]	0.251	0.678	0.361 [0.13 - 0.997]	0.0493	0.857	2.93 [0.886 - 9.69]	0.078	0.744
ATR S428	0.99 [0.148 - 6.64]	0.992	1	1.03 [0.631 - 1.68]	0.908	0.959	0.975 [0.506 - 1.88]	0.939	0.987	1.24 [0.488 - 3.16]	0.649	0.834	0.69 [0.151 - 3.15]	0.632	1	1.39 [0.157 - 12.4]	0.766	1	1.93 [0.666 - 5.58]	0.226	0.96	1.65 [0.688 - 3.97]	0.261	0.678	0.587 [0.223 - 1.54]	0.28	0.904	1.03 [0.377 - 2.8]	0.959	0.994
Aurora A T288 B T232 C T198	511 [1.08 - >1000]	0.0471	0.936	1.1 [0.731 - 1.66]	0.643	0.859	0.646 [0.283 - 1.48]	0.301	0.821	1.68 [0.659 - 4.28]	0.277	0.821	0.641 [0.0424 - 9.69]	0.748	1	1.7 [0.698 - 4.12]	0.244	1	0.405 [0.0736 - 2.22]	0.298	0.96	1.25 [0.442 - 3.54]	0.674	0.876	0.707 [0.15 - 3.34]	0.662	0.936	1.57 [0.603 - 4.08]	0.356	0.766
B catenin S33 S37 T41	7.89 [0.414 - 150]	0.17	0.985	0.963 [0.487 - 1.9]	0.915	0.959	0.887 [0.443 - 1.78]	0.736	0.956	1.63 [0.581 - 4.58]	0.353	0.821	0.71 [0.162 - 3.11]	0.65	1	0.115 [0.0039 - 3.38]	0.21	1	7.7 [0.494 - 120]	0.145	0.96	1 [0.255 - 3.94]	0.997	0.997	1.46 [0.567 - 3.78]	0.431	0.904	2.38 [0.438 - 12.9]	0.315	0.744
B RAF S445	0.469 [0.00258 - 85.3]	0.775	1	1.33 [0.787 - 2.23]	0.29	0.805	0.521 [0.196 - 1.39]	0.191	0.805	0.551 [0.204 - 1.49]	0.24	0.821	1.52 [0.326 - 7.08]	0.594	1	0.511 [0.159 - 1.64]	0.259	1	0.608 [0.124 - 2.99]	0.54	0.96	1.13 [0.473 - 2.72]	0.777	0.914	0.767 [0.347 - 1.69]	0.512	0.904	0.386 [0.134 - 1.12]	0.079	0.744
BAD S136	1.01 [0.194 - 5.27]	0.99	1	1.18 [0.815 - 1.72]	0.376	0.816	1.95 [0.935 - 4.08]	0.0749	0.674	0.708 [0.371 - 1.35]	0.295	0.821	0.466 [0.0686 - 3.16]	0.434	1	0.287 [0.0388 - 2.13]	0.223	1	0.98 [0.396 - 2.42]	0.965	0.987	0.738 [0.329 - 1.66]	0.461	0.755	2.19 [0.947 - 5.06]	0.0669	0.862	8.42 [1.53 - 46.3]	0.0143	0.663
BRCA1 S1524	34.2 [<0.0001 - >1000]	0.716	1	0.589 [0.0557 - 6.23]	0.66	0.859	0.364 [0.00738 - 17.9]	0.611	0.892	0.0959 [0.000105 - 88]	0.501	0.821	>1000 [<0.0001 - >1000]	0.984	1	>1000 [<0.0001 - >1000]	0.999	1	5.42 [0.0551 - 534]	0.47	0.96	<0.0001 [<0.0001 - <0.0001]	0	0	0.0344 [<0.0001 - >1000]	0.527	0.904	>1000 [<0.0001 - >1000]	0.317	0.744
C RAF S338	2.09 [0.117 - 37.3]	0.616	1	5.82 [1.14 - 29.7]	0.0343	0.52	0.755 [0.311 - 1.84]	0.536	0.86	0.971 [0.366 - 2.58]	0.954	0.994	0.515 [0.094 - 2.82]	0.445	1	<0.0001 [<0.0001 - >1000]	0.718	1	0.75 [0.0931 - 6.03]	0.786	0.96	1.61 [0.542 - 4.79]	0.39	0.714	0.684 [0.262 - 1.79]	0.437	0.904	3.48 [1.02 - 11.9]	0.0471	0.741
cABL Y245	0.163 [<0.0001 - 315]	0.638	1	0.73 [0.179 - 2.98]	0.661	0.859	1.02 [0.42 - 2.46]	0.973	0.987	0.528 [0.0584 - 4.77]	0.57	0.834	>1000 [<0.0001 - >1000]	1	1	<0.0001 [<0.0001 - >1000]	0.999	1	0.873 [0.382 - 1.99]	0.748	0.96	1.94 [0.621 - 6.03]	0.255	0.678	0.842 [0.166 - 4.28]	0.835	0.942	0.224 [0.00257 - 19.5]	0.512	0.839
Caspase 3 cleaved D 175	0.746 [0.0671 - 8.29]	0.812	1	9.75 [2.3 - 41.4]	0.002	0.278	0.664 [0.255 - 1.73]	0.402	0.847	1.47 [0.802 - 2.71]	0.212	0.821	1.32 [0.614 - 2.84]	0.477	1	0.000181 [<0.0001 - 7.25]	0.111	0.901	0.415 [0.0345 - 5]	0.489	0.96	0.511 [0.12 - 2.18]	0.365	0.705	3.54 [0.858 - 14.6]	0.0804	0.862	7.62 [1.65 - 35.1]	0.0092	0.663
Caspase 7 cleaved D198	2.04 [0.0339 - 123]	0.733	1	0.717 [0.436 - 1.18]	0.188	0.747	0.581 [0.206 - 1.64]	0.305	0.821	1.96 [0.823 - 4.68]	0.129	0.821	0.22 [0.0298 - 1.63]	0.138	1	0.771 [0.154 - 3.85]	0.751	1	0.316 [0.0647 - 1.54]	0.153	0.96	0.745 [0.312 - 1.78]	0.509	0.786	3.25 [1.42 - 7.45]	0.00543	0.672	1.99 [0.762 - 5.22]	0.16	0.744
Caspase 9 cleaved D330	0.421 [0.0421 - 4.21]	0.462	1	1.25 [0.588 - 2.67]	0.56	0.856	1.54 [0.744 - 3.2]	0.244	0.821	0.8 [0.376 - 1.7]	0.562	0.834	0.411 [0.114 - 1.48]	0.174	1	0.966 [0.377 - 2.48]	0.943	1	1.24 [0.501 - 3.05]	0.645	0.96	1.69 [0.68 - 4.2]	0.258	0.678	1.32 [0.571 - 3.05]	0.516	0.904	1.54 [0.641 - 3.71]	0.334	0.761
CD3 epsilon	<0.0001 [<0.0001 - >1000]	0.999	1	11.3 [0.16 - 805]	0.264	0.772	2.95 [0.499 - 17.4]	0.233	0.821	>1000 [8.62 - >1000]	0.021	0.73	<0.0001 [<0.0001 - >1000]	0.999	1	>1000 [<0.0001 - >1000]	1	1	0.473 [0.0102 - 22]	0.703	0.96	0.124 [0.00826 - 1.85]	0.13	0.66	35.8 [0.128 - >1000]	0.213	0.904	>1000 [0.00189 - >1000]	0.256	0.744
CD3 zeta	<0.0001 [<0.0001 - >1000]	0.999	1	1.23 [0.617 - 2.46]	0.556	0.856	0.5 [0.115 - 2.17]	0.355	0.832	0.36 [0.066 - 1.97]	0.238	0.821	>1000 [<0.0001 - >1000]	0.999	1	<0.0001 [<0.0001 - >1000]	0.999	1	0.704 [0.0877 - 5.65]	0.741	0.96	5.62 [0.474 - 66.7]	0.171	0.66	0.387 [0.0431 - 3.48]	0.397	0.904	0.00015 [<0.0001 - >1000]	0.315	0.744
CHK1 S345	<0.0001 [<0.0001 - >1000]	0.0863	0.936	0.641 [0.263 - 1.56]	0.328	0.805	1.03 [0.648 - 1.62]	0.913	0.987	0.866 [0.623 - 1.2]	0.394	0.821	1.1 [0.415 - 2.91]	0.85	1	1.43 [0.148 - 13.8]	0.759	1	1.34 [0.438 - 4.08]	0.611	0.96	2.05 [0.595 - 7.06]	0.255	0.678	0.166 [0.0305 - 0.906]	0.0381	0.768	0.797 [0.221 - 2.88]	0.729	0.921
CHK2 S33 S35	0.0514 [0.000787 - 3.36]	0.164	0.985	0.609 [0.226 - 1.64]	0.328	0.805	1.14 [0.776 - 1.68]	0.502	0.851	0.728 [0.393 - 1.35]	0.313	0.821	1.12 [0.403 - 3.14]	0.823	1	0.577 [0.151 - 2.21]	0.421	1	1.14 [0.429 - 3]	0.798	0.96	1.06 [0.436 - 2.55]	0.904	0.975	0.166 [0.0302 - 0.911]	0.0387	0.768	0.953 [0.398 - 2.28]	0.914	0.994
cKIT Y703	0.333 [0.0224 - 4.97]	0.425	1	1.31 [1.02 - 1.69]	0.0345	0.52	0.699 [0.333 - 1.47]	0.344	0.824	1.52 [0.756 - 3.05]	0.241	0.821	0.574 [0.12 - 2.74]	0.487	1	0.366 [0.00205 - 65.3]	0.704	1	1.95 [0.289 - 13.2]	0.493	0.96	1.79 [1.07 - 3]	0.0263	0.452	2.66 [0.679 - 10.4]	0.16	0.904	3.73 [0.548 - 25.4]	0.178	0.744
Cofilin S3	1.86 [0.277 - 12.5]	0.523	1	0.763 [0.458 - 1.27]	0.3	0.805	0.413 [0.178 - 0.96]	0.0399	0.674	1.1 [0.768 - 1.57]	0.607	0.834	<0.0001 [<0.0001 - >1000]	0.337	1	0.3 [0.0324 - 2.78]	0.289	1	0.47 [0.0692 - 3.2]	0.44	0.96	0.724 [0.33 - 1.59]	0.421	0.714	0.758 [0.271 - 2.12]	0.597	0.904	0.837 [0.387 - 1.81]	0.65	0.904
CREB S133	0.000485 [<0.0001 - 0.585]	0.035	0.936	1.22 [0.663 - 2.26]	0.518	0.849	1.45 [0.802 - 2.64]	0.217	0.821	0.577 [0.299 - 1.11]	0.102	0.821	2.36 [0.409 - 13.6]	0.336	1	0.496 [0.125 - 1.98]	0.32	1	0.499 [0.166 - 1.5]	0.216	0.96	1.5 [0.764 - 2.93]	0.24	0.678	0.657 [0.29 - 1.49]	0.314	0.904	0.687 [0.334 - 1.41]	0.306	0.744
Cyclin A2 total	0.709 [0.14 - 3.59]	0.678	1	0.949 [0.348 - 2.59]	0.918	0.959	1.59 [0.363 - 7]	0.537	0.86	0.719 [0.359 - 1.44]	0.351	0.821	3.61 [1.06 - 12.3]	0.0403	1	2.94 [0.454 - 19]	0.258	1	0.752 [0.309 - 1.83]	0.53	0.96	1.1 [0.611 - 1.98]	0.749	0.914	1.06 [0.544 - 2.08]	0.854	0.942	0.766 [0.174 - 3.37]	0.724	0.921
Cyclin B1 total	3.58 [0.837 - 15.3]	0.0855	0.936	1.17 [0.864 - 1.59]	0.309	0.805	1.86 [0.925 - 3.76]	0.0815	0.674	1.46 [0.689 - 3.08]	0.324	0.821	0.0996 [0.00272 - 3.65]	0.209	1	1.37 [0.339 - 5.54]	0.659	1	0.732 [0.142 - 3.77]	0.71	0.96	3.24 [1.13 - 9.28]	0.0284	0.452	3.99 [0.905 - 17.6]	0.0675	0.862	1.05 [0.23 - 4.8]	0.95	0.994
Cyclin D1 total	1.49 [0.169 - 13.2]	0.718	1	1.4 [0.352 - 5.56]	0.634	0.859	0.951 [0.461 - 1.96]	0.893	0.987	0.327 [0.0766 - 1.4]	0.132	0.821	0.103 [0.0026 - 4.07]	0.225	1	2.44 [0.0842 - 70.5]	0.604	1	0.972 [0.186 - 5.08]	0.973	0.987	0.728 [0.249 - 2.13]	0.562	0.833	1.46 [1.08 - 1.97]	0.0145	0.672	0.607 [0.233 - 1.59]	0.308	0.744
DNAPK T2609	0.845 [0.00171 - 419]	0.958	1	2.45 [0.634 - 9.43]	0.194	0.749	2.18 [0.703 - 6.77]	0.177	0.794	0.547 [0.123 - 2.44]	0.429	0.821	>1000 [<0.0001 - >1000]	1	1	<0.0001 [<0.0001 - >1000]	0.998	1	3.88 [0.0922 - 163]	0.477	0.96	0.0162 [<0.0001 - 4.52]	0.151	0.66	0.846 [0.134 - 5.33]	0.858	0.942	0.0212 [<0.0001 - 17.6]	0.261	0.744
E cadherin total	26 [0.391 - >1000]	0.128	0.936	1.12 [0.655 - 1.9]	0.686	0.875	0.788 [0.453 - 1.37]	0.398	0.847	0.617 [0.301 - 1.27]	0.189	0.821	0.978 [0.371 - 2.58]	0.964	1	0.633 [0.195 - 2.06]	0.446	1	0.187 [0.0284 - 1.23]	0.0807	0.96	1.28 [0.72 - 2.28]	0.4	0.714	0.874 [0.434 - 1.76]	0.705	0.936	0.491 [0.241 - 1]	0.0506	0.741
EGFR total	1.34 [0.104 - 17.2]	0.823	1	0.595 [0.244 - 1.45]	0.254	0.772	0.776 [0.249 - 2.42]	0.662	0.905	1.49 [0.507 - 4.4]	0.467	0.821	2.23 [0.81 - 6.13]	0.121	1	1.73 [0.268 - 11.2]	0.563	1	7.37 [0.292 - 186]	0.225	0.96	0.016 [0.0013 - 0.197]	0.00125	0.0579	0.505 [0.0889 - 2.87]	0.441	0.904	1.04 [0.13 - 8.28]	0.973	0.994
EGFR Y1068	<0.0001 [<0.0001 - >1000]	0.109	0.936	1.44 [0.00239 - 872]	0.91	0.959	60.3 [0.017 - >1000]	0.325	0.821	4.26 [0.00318 - >1000]	0.693	0.857	0.011 [<0.0001 - >1000]	0.679	1	0.0131 [<0.0001 - 62.9]	0.316	1	0.982 [0.609 - 1.58]	0.942	0.987	0.504 [0.0239 - 10.6]	0.659	0.872	>1000 [0.0765 - >1000]	0.113	0.883	0.826 [0.000272 - >1000]	0.963	0.994
EGFR Y1148	0.913 [0.203 - 4.11]	0.905	1	1.29 [0.591 - 2.83]	0.521	0.849	1.92 [0.871 - 4.25]	0.105	0.674	0.392 [0.156 - 0.986]	0.0467	0.821	2.79 [0.555 - 14]	0.213	1	2.91 [0.482 - 17.6]	0.244	1	2.29 [0.829 - 6.35]	0.11	0.96	0.71 [0.483 - 1.04]	0.0811	0.593	0.766 [0.327 - 1.79]	0.54	0.904	2.47 [0.79 - 7.73]	0.12	0.744
EGFR Y1173	<0.0001 [<0.0001 - 3.96]	0.06	0.936	2.37 [0.00833 - 677]	0.764	0.92	86 [0.228 - >1000]	0.141	0.685	0.135 [0.000101 - 182]	0.586	0.834	>1000 [<0.0001 - >1000]	0.407	1	0.085 [0.000448 - 16.2]	0.357	1	1.01 [0.635 - 1.6]	0.972	0.987	0.613 [0.0662 - 5.69]	0.667	0.875	>1000 [0.288 - >1000]	0.0898	0.862	0.26 [0.00081 - 83.6]	0.648	0.904
EGFR Y992	>1000 [<0.0001 - >1000]	0.999	1	2.64 [0.659 - 10.6]	0.17	0.747	1.03 [0.403 - 2.64]	0.947	0.987	0.39 [0.0359 - 4.23]	0.439	0.821	0.788 [0.149 - 4.18]	0.78	1	0.00116 [<0.0001 - 0.162]	0.00735	0.187	0.563 [0.174 - 1.82]	0.337	0.96	1.05 [0.279 - 3.91]	0.948	0.976	0.0473 [0.000349 - 6.4]	0.223	0.904	1.29 [0.323 - 5.15]	0.72	0.921
eIF4E S209	1.52 [0.207 - 11.2]	0.68	1	0.732 [0.325 - 1.65]	0.452	0.816	0.797 [0.323 - 1.96]	0.621	0.892	1.03 [0.521 - 2.02]	0.94	0.99	0.668 [0.21 - 2.12]	0.494	1	2.03 [0.326 - 12.6]	0.449	1	0.802 [0.371 - 1.73]	0.574	0.96	3.61 [1.84 - 7.11]	0.000195	0.0136	0.753 [0.335 - 1.7]	0.494	0.904	0.633 [0.369 - 1.09]	0.097	0.744
eIF4G S1108	0.709 [0.0723 - 6.95]	0.768	1	1.16 [0.773 - 1.75]	0.465	0.816	0.725 [0.42 - 1.25]	0.249	0.821	0.942 [0.475 - 1.87]	0.865	0.962	0.861 [0.281 - 2.64]	0.794	1	1.5 [0.677 - 3.32]	0.319	1	0.622 [0.174 - 2.22]	0.465	0.96	0.97 [0.337 - 2.79]	0.955	0.976	1.49 [0.154 - 14.4]	0.731	0.936	1.58 [0.649 - 3.82]	0.315	0.744
eNOS NOSIII S116	0.000509 [<0.0001 - 0.0238]	0.000112	0.0156	1.15 [0.576 - 2.29]	0.695	0.878	0.778 [0.403 - 1.5]	0.454	0.851	1.01 [0.536 - 1.88]	0.988	0.995	1.72 [0.194 - 15.3]	0.625	1	3.17 [0.692 - 14.5]	0.137	0.901	1.56 [0.409 - 5.97]	0.514	0.96	1.22 [0.532 - 2.79]	0.64	0.868	1.14 [0.459 - 2.81]	0.782	0.936	0.741 [0.291 - 1.89]	0.53	0.847
eNOS S113	0.238 [0.0201 - 2.83]	0.256	1	1.25 [0.665 - 2.35]	0.487	0.816	0.935 [0.537 - 1.63]	0.813	0.983	1.1 [0.561 - 2.18]	0.774	0.912	0.838 [0.347 - 2.03]	0.695	1	0.37 [0.0405 - 3.38]	0.378	1	1.53 [0.741 - 3.16]	0.25	0.96	0.95 [0.352 - 2.56]	0.919	0.975	1.4 [0.483 - 4.07]	0.534	0.904	0.992 [0.387 - 2.55]	0.987	0.994
Ephrin A3 Y799 A4 Y799 A5 Y833	0.395 [0.00714 - 21.9]	0.65	1	1.74 [0.462 - 6.57]	0.413	0.816	1.24 [0.441 - 3.48]	0.684	0.905	0.73 [0.238 - 2.24]	0.583	0.834	<0.0001 [<0.0001 - >1000]	0.997	1	<0.0001 [<0.0001 - >1000]	0.992	1	0.609 [0.0354 - 10.5]	0.732	0.96	1.36 [0.309 - 5.99]	0.683	0.879	1.91 [0.512 - 7.1]	0.336	0.904	3.14 [0.369 - 26.8]	0.295	0.744
ERBB2 total	21.3 [0.687 - 658]	0.0809	0.936	0.0991 [0.00247 - 3.97]	0.22	0.765	1.53 [0.0489 - 48.1]	0.808	0.983	0.531 [0.0346 - 8.17]	0.65	0.834	0.0965 [0.000533 - 17.5]	0.378	1	0.127 [0.0107 - 1.5]	0.101	0.877	0.968 [0.424 - 2.21]	0.937	0.987	1.92 [0.797 - 4.6]	0.146	0.66	0.13 [0.00805 - 2.1]	0.151	0.904	0.261 [0.0184 - 3.71]	0.321	0.744
ERBB2 Y1248	36.4 [<0.0001 - >1000]	0.587	1	17.2 [0.109 - >1000]	0.271	0.772	90 [0.0252 - >1000]	0.281	0.821	0.0521 [<0.0001 - 137]	0.462	0.821	<0.0001 [<0.0001 - >1000]	0.177	1	0.139 [0.000659 - 29.3]	0.47	1	1.01 [0.624 - 1.63]	0.976	0.987	0.783 [0.144 - 4.24]	0.776	0.914	0.226 [0.00174 - 29.4]	0.55	0.904	1.95 [0.0213 - 178]	0.772	0.938
ERBB2 Y877	0.893 [0.0963 - 8.28]	0.92	1	0.82 [0.371 - 1.81]	0.623	0.859	1.05 [0.303 - 3.61]	0.943	0.987	0.606 [0.153 - 2.4]	0.475	0.821	1.07 [0.284 - 4.02]	0.923	1	0.917 [0.157 - 5.37]	0.924	1	0.916 [0.586 - 1.43]	0.702	0.96	0.757 [0.402 - 1.43]	0.389	0.714	0.843 [0.34 - 2.09]	0.713	0.936	1.01 [0.33 - 3.09]	0.985	0.994
ERBB3 total	4.34 [0.0674 - 280]	0.49	1	2.08 [0.997 - 4.33]	0.051	0.52	0.524 [0.229 - 1.2]	0.126	0.674	0.554 [0.278 - 1.1]	0.0931	0.821	0.571 [0.116 - 2.81]	0.49	1	0.768 [0.392 - 1.5]	0.441	1	1.52 [0.544 - 4.25]	0.424	0.96	0.967 [0.42 - 2.22]	0.936	0.976	0.481 [0.188 - 1.23]	0.127	0.883	0.889 [0.445 - 1.78]	0.74	0.927
ERBB3 Y1289	0.221 [0.0035 - 14]	0.476	1	1.03 [0.373 - 2.87]	0.949	0.965	0.687 [0.0396 - 11.9]	0.796	0.979	0.0492 [0.00253 - 0.957]	0.0467	0.821	0.218 [0.00278 - 17.1]	0.494	1	0.645 [0.179 - 2.32]	0.502	1	0.793 [0.452 - 1.39]	0.418	0.96	1.27 [0.481 - 3.35]	0.63	0.867	2.6 [0.537 - 12.6]	0.235	0.904	1.12 [0.229 - 5.45]	0.89	0.994
ERBB4 total	0.167 [0.000274 - 101]	0.584	1	6.42 [1.05 - 39.3]	0.0442	0.52	0.385 [0.0633 - 2.34]	0.299	0.821	0.695 [0.311 - 1.55]	0.376	0.821	0.435 [0.0013 - 145]	0.779	1	1.62 [0.431 - 6.1]	0.475	1	1.15 [0.287 - 4.6]	0.843	0.96	1.61 [0.571 - 4.57]	0.366	0.705	0.86 [0.576 - 1.28]	0.461	0.904	0.559 [0.186 - 1.68]	0.3	0.744
ERBB4 Y1284	0.359 [0.00289 - 44.5]	0.677	1	3.04 [0.812 - 11.4]	0.0987	0.606	1.59 [0.649 - 3.91]	0.31	0.821	0.282 [0.0534 - 1.49]	0.136	0.821	1.07 [0.566 - 2.03]	0.828	1	0.432 [0.0407 - 4.58]	0.486	1	1.24 [0.491 - 3.11]	0.652	0.96	2.82 [0.528 - 15.1]	0.225	0.678	0.918 [0.236 - 3.57]	0.902	0.964	0.875 [0.152 - 5.05]	0.881	0.994
ERK1 2 T202 Y204	0.805 [0.136 - 4.78]	0.811	1	1.43 [0.768 - 2.67]	0.259	0.772	1.29 [0.73 - 2.27]	0.383	0.847	0.447 [0.157 - 1.27]	0.132	0.821	1.27 [0.353 - 4.59]	0.711	1	1.48 [0.669 - 3.28]	0.332	1	0.741 [0.362 - 1.51]	0.411	0.96	1.13 [0.724 - 1.77]	0.586	0.833	0.811 [0.47 - 1.4]	0.453	0.904	0.849 [0.455 - 1.59]	0.607	0.893
Estrogen Rec alpha S118	0.363 [0.0547 - 2.4]	0.293	1	1.88 [0.662 - 5.36]	0.235	0.772	0.705 [0.26 - 1.91]	0.493	0.851	1.17 [0.658 - 2.1]	0.586	0.834	1.05 [0.369 - 3.01]	0.922	1	0.568 [0.0896 - 3.6]	0.548	1	1.22 [0.102 - 14.5]	0.876	0.974	0.577 [0.156 - 2.13]	0.408	0.714	1.19 [0.435 - 3.25]	0.737	0.936	1.93 [0.329 - 11.3]	0.466	0.825
Estrogen Rec alpha total	0.73 [0.166 - 3.21]	0.677	1	1.31 [0.517 - 3.32]	0.569	0.856	1.19 [0.502 - 2.8]	0.698	0.915	0.59 [0.294 - 1.19]	0.139	0.821	2.23 [0.594 - 8.37]	0.235	1	1.27 [0.548 - 2.94]	0.579	1	1.29 [0.304 - 5.46]	0.731	0.96	0.655 [0.303 - 1.42]	0.282	0.678	1.65 [1.11 - 2.44]	0.0134	0.672	0.59 [0.231 - 1.51]	0.271	0.744
FADD S194	11.4 [0.371 - 352]	0.164	0.985	0.935 [0.529 - 1.65]	0.818	0.924	1.26 [0.937 - 1.7]	0.126	0.674	1.13 [0.665 - 1.92]	0.652	0.834	0.191 [0.016 - 2.29]	0.192	1	6.56 [1.07 - 40.2]	0.0419	0.687	0.978 [0.233 - 4.11]	0.976	0.987	1.65 [0.488 - 5.59]	0.419	0.714	0.872 [0.254 - 2.99]	0.827	0.942	0.326 [0.0504 - 2.11]	0.239	0.744
FAK Y397	0.749 [0.0027 - 208]	0.92	1	4.45 [1.26 - 15.7]	0.0202	0.52	3.98 [0.77 - 20.6]	0.0994	0.674	2.85 [0.321 - 25.3]	0.347	0.821	>1000 [<0.0001 - >1000]	1	1	>1000 [<0.0001 - >1000]	1	1	6.48 [0.268 - 157]	0.25	0.96	0.773 [0.117 - 5.09]	0.789	0.914	0.142 [0.00312 - 6.44]	0.315	0.904	1.51 [0.31 - 7.31]	0.611	0.893
FAK Y576 Y577	0.271 [0.0158 - 4.65]	0.368	1	1.8 [0.503 - 6.46]	0.365	0.805	3.09 [0.601 - 15.8]	0.177	0.794	1.9 [0.356 - 10.1]	0.453	0.821	0.851 [0.021 - 34.4]	0.932	1	0.26 [0.0145 - 4.65]	0.359	1	0.92 [0.631 - 1.34]	0.663	0.96	1.1 [0.413 - 2.95]	0.844	0.943	1.43 [0.351 - 5.8]	0.619	0.925	1.06 [0.487 - 2.32]	0.876	0.994
FOXO1 S256	0.0811 [0.00535 - 1.23]	0.0702	0.936	1.14 [0.604 - 2.16]	0.684	0.875	1.27 [0.732 - 2.22]	0.392	0.847	0.81 [0.453 - 1.45]	0.479	0.821	6.49 [0.645 - 65.3]	0.112	1	0.47 [0.083 - 2.67]	0.394	1	1.17 [0.373 - 3.64]	0.793	0.96	0.902 [0.427 - 1.9]	0.786	0.914	0.388 [0.112 - 1.34]	0.134	0.887	0.9 [0.395 - 2.05]	0.801	0.96
FOXO1 T24 FOXO3a T32	0.607 [0.0929 - 3.96]	0.602	1	0.952 [0.467 - 1.94]	0.894	0.959	3.34 [1.53 - 7.26]	0.00239	0.332	0.912 [0.412 - 2.02]	0.821	0.941	0.885 [0.167 - 4.7]	0.886	1	1.35 [0.512 - 3.56]	0.543	1	1.01 [0.599 - 1.69]	0.98	0.987	0.806 [0.521 - 1.25]	0.332	0.705	0.744 [0.268 - 2.07]	0.57	0.904	1.15 [0.537 - 2.46]	0.721	0.921
FOXO3a S253	1.66 [0.415 - 6.65]	0.473	1	1.48 [0.798 - 2.75]	0.214	0.763	1.42 [0.773 - 2.59]	0.26	0.821	0.511 [0.249 - 1.05]	0.0672	0.821	1.71 [0.503 - 5.8]	0.391	1	2.13 [0.739 - 6.12]	0.162	0.901	1.06 [0.698 - 1.62]	0.777	0.96	0.611 [0.382 - 0.979]	0.0404	0.468	1.04 [0.673 - 1.61]	0.861	0.942	1.59 [0.596 - 4.22]	0.356	0.766
GSK3aB S21 S9	0.182 [0.00817 - 4.04]	0.281	1	1.02 [0.703 - 1.49]	0.906	0.959	0.945 [0.475 - 1.88]	0.872	0.987	0.691 [0.305 - 1.57]	0.377	0.821	1.17 [0.377 - 3.63]	0.786	1	0.763 [0.237 - 2.45]	0.65	1	0.502 [0.19 - 1.32]	0.163	0.96	0.798 [0.394 - 1.61]	0.53	0.801	0.743 [0.323 - 1.71]	0.483	0.904	0.73 [0.311 - 1.71]	0.47	0.825
H2A X S139	>1000 [<0.0001 - >1000]	1	1	0.664 [0.248 - 1.77]	0.414	0.816	0.732 [0.166 - 3.23]	0.681	0.905	0.846 [0.424 - 1.69]	0.636	0.834	<0.0001 [<0.0001 - >1000]	0.998	1	<0.0001 [<0.0001 - >1000]	1	1	309 [0.313 - >1000]	0.103	0.96	0.662 [0.0209 - 21]	0.815	0.927	1.04 [0.0307 - 35.4]	0.982	0.982	0.99 [0.0243 - 40.3]	0.996	0.996
Heregulin total	0.458 [0.0962 - 2.18]	0.326	1	1.25 [0.686 - 2.27]	0.468	0.816	1.03 [0.599 - 1.78]	0.904	0.987	0.727 [0.319 - 1.66]	0.449	0.821	1.09 [0.161 - 7.39]	0.928	1	0.985 [0.231 - 4.19]	0.983	1	0.6 [0.135 - 2.66]	0.502	0.96	2.26 [0.998 - 5.1]	0.0505	0.468	1.25 [0.683 - 2.28]	0.472	0.904	0.587 [0.179 - 1.92]	0.38	0.766
Histone H3 S10	>1000 [<0.0001 - >1000]	0.994	1	1.44 [0.878 - 2.36]	0.148	0.747	1.02 [0.676 - 1.55]	0.916	0.987	0.778 [0.422 - 1.43]	0.421	0.821	0.704 [0.241 - 2.06]	0.522	1	0.0703 [0.0212 - 0.233]	1.39e-05	0.00193	2.05 [0.682 - 6.14]	0.201	0.96	0.65 [0.272 - 1.55]	0.332	0.705	1.72 [0.563 - 5.24]	0.342	0.904	0.415 [0.0825 - 2.09]	0.286	0.744
HLA DR DP DQ DX total	<0.0001 [<0.0001 - >1000]	0.999	1	0.868 [0.407 - 1.85]	0.713	0.885	0.983 [0.126 - 7.67]	0.987	0.994	0.000568 [<0.0001 - >1000]	0.385	0.821	<0.0001 [<0.0001 - >1000]	0.999	1	>1000 [<0.0001 - >1000]	0.999	1	8.24 [0.343 - 198]	0.194	0.96	0.895 [0.386 - 2.07]	0.796	0.914	<0.0001 [<0.0001 - >1000]	0.209	0.904	0.0985 [<0.0001 - >1000]	0.868	0.994
HLA DR total	<0.0001 [<0.0001 - >1000]	0.998	1	1.29 [0.0569 - 29.4]	0.872	0.959	2.25 [0.0796 - 63.7]	0.634	0.892	<0.0001 [<0.0001 - >1000]	0.369	0.821	<0.0001 [<0.0001 - >1000]	1	1	<0.0001 [<0.0001 - >1000]	1	1	>1000 [0.000138 - >1000]	0.253	0.96	0.0253 [<0.0001 - 30.8]	0.31	0.705	59.4 [0.316 - >1000]	0.126	0.883	1.77 [0.0343 - 91.2]	0.776	0.938
IGF1R total	<0.0001 [<0.0001 - >1000]	0.991	1	16.3 [0.0544 - >1000]	0.337	0.805	0.378 [0.00057 - 250]	0.769	0.972	0.727 [0.357 - 1.48]	0.378	0.821	0.772 [<0.0001 - >1000]	0.977	1	1.47 [0.00617 - 350]	0.89	1	0.332 [<0.0001 - >1000]	0.894	0.978	0.703 [0.000984 - 503]	0.916	0.975	0.0931 [0.00137 - 6.31]	0.27	0.904	1.53 [0.68 - 3.45]	0.304	0.744
IGF1R Y1131 IR Y1146	4.97 [0.265 - 93.1]	0.284	1	0.768 [0.293 - 2.01]	0.59	0.856	1.45 [0.935 - 2.23]	0.0977	0.674	0.0218 [0.000894 - 0.53]	0.0188	0.73	1.05 [0.582 - 1.9]	0.869	1	2.38 [1.29 - 4.39]	0.00559	0.187	1.14 [0.451 - 2.89]	0.78	0.96	1.25 [0.56 - 2.81]	0.581	0.833	0.857 [0.492 - 1.49]	0.586	0.904	0.358 [0.0944 - 1.36]	0.13	0.744
IGF1R Y1135 Y1136 IR Y1150 Y1151	1.42 [0.00214 - 940]	0.916	1	2.17 [0.545 - 8.6]	0.272	0.772	1.61 [0.607 - 4.28]	0.338	0.824	0.593 [0.194 - 1.81]	0.357	0.821	15.7 [0.103 - >1000]	0.283	1	99.4 [1.64 - >1000]	0.0281	0.558	0.248 [0.00407 - 15.1]	0.506	0.96	0.663 [0.116 - 3.78]	0.643	0.868	0.214 [0.0208 - 2.21]	0.196	0.904	0.695 [0.17 - 2.84]	0.612	0.893
IGFBP5 total	>1000 [<0.0001 - >1000]	1	1	1.2 [0.618 - 2.32]	0.591	0.856	0.015 [0.000117 - 1.93]	0.0901	0.674	0.795 [0.131 - 4.83]	0.803	0.932	0.125 [0.000506 - 30.6]	0.458	1	0.111 [<0.0001 - 267]	0.58	1	0.359 [0.0484 - 2.66]	0.316	0.96	1.02 [0.297 - 3.51]	0.973	0.98	1.88 [0.765 - 4.61]	0.169	0.904	0.00434 [<0.0001 - 0.499]	0.0246	0.741
IkBa S32 S36	0.746 [0.193 - 2.89]	0.671	1	1.15 [0.705 - 1.88]	0.574	0.856	1.5 [0.655 - 3.45]	0.336	0.824	0.68 [0.278 - 1.66]	0.397	0.821	1.71 [0.608 - 4.79]	0.31	1	3.73 [0.455 - 30.6]	0.22	1	0.815 [0.439 - 1.51]	0.515	0.96	1.23 [0.752 - 2]	0.412	0.714	1.29 [0.616 - 2.69]	0.502	0.904	1.37 [0.734 - 2.56]	0.321	0.744
Insulin Rec beta total	0.789 [0.272 - 2.29]	0.662	1	1.49 [1.02 - 2.17]	0.0411	0.52	1.32 [0.961 - 1.81]	0.086	0.674	1.1 [0.65 - 1.86]	0.72	0.87	1.51 [0.0633 - 36.2]	0.798	1	1.59 [0.291 - 8.73]	0.591	1	0.87 [0.15 - 5.04]	0.876	0.974	2.11 [1.06 - 4.2]	0.0325	0.452	0.0976 [0.00646 - 1.47]	0.093	0.862	1.84 [0.221 - 15.3]	0.574	0.893
IRS1 S612	1.27 [0.352 - 4.58]	0.715	1	1.16 [0.408 - 3.31]	0.777	0.92	1.28 [0.87 - 1.87]	0.212	0.821	0.65 [0.251 - 1.68]	0.374	0.821	1.08 [0.339 - 3.42]	0.901	1	3.16 [0.807 - 12.4]	0.0984	0.877	1.22 [0.189 - 7.82]	0.837	0.96	1.19 [0.43 - 3.3]	0.736	0.913	0.779 [0.362 - 1.67]	0.522	0.904	6.3 [0.727 - 54.5]	0.0947	0.744
JAK1 Y1022 Y1023	0.507 [0.00295 - 87.3]	0.796	1	0.752 [0.345 - 1.64]	0.472	0.816	1.58 [0.591 - 4.23]	0.361	0.832	1.44 [0.57 - 3.62]	0.443	0.821	0.721 [0.211 - 2.46]	0.601	1	1.04 [0.0822 - 13.3]	0.974	1	0.8 [0.376 - 1.7]	0.564	0.96	1.66 [0.584 - 4.71]	0.342	0.705	1.23 [0.515 - 2.93]	0.642	0.936	1.21 [0.854 - 1.72]	0.282	0.744
Ki67 total	1.51 [0.338 - 6.73]	0.59	1	1.08 [0.793 - 1.46]	0.638	0.859	1.96 [1.14 - 3.35]	0.0143	0.497	1.4 [1 - 1.94]	0.0484	0.821	0.0201 [0.000103 - 3.9]	0.146	1	1.21 [0.464 - 3.16]	0.696	1	0.469 [0.0358 - 6.15]	0.564	0.96	1.26 [0.547 - 2.88]	0.592	0.833	3.15 [0.235 - 42.2]	0.386	0.904	0.421 [0.0141 - 12.5]	0.617	0.893
LC3B total	0.569 [0.169 - 1.91]	0.362	1	1.24 [0.994 - 1.55]	0.0565	0.52	0.423 [0.141 - 1.27]	0.126	0.674	0.691 [0.174 - 2.74]	0.6	0.834	0.898 [0.293 - 2.75]	0.851	1	1.43 [0.631 - 3.23]	0.392	1	1.33 [0.297 - 5.98]	0.708	0.96	1.24 [0.718 - 2.13]	0.443	0.742	1.28 [0.216 - 7.54]	0.787	0.936	0.5 [0.172 - 1.45]	0.202	0.744
MCSF Rec Y723	0.783 [0.0226 - 27.1]	0.892	1	1.81 [0.75 - 4.37]	0.187	0.747	0.967 [0.319 - 2.93]	0.953	0.987	0.537 [0.168 - 1.72]	0.294	0.821	1.44 [0.495 - 4.2]	0.503	1	0.412 [0.0755 - 2.25]	0.306	1	1.28 [0.539 - 3.04]	0.576	0.96	0.294 [0.0746 - 1.16]	0.0809	0.593	0.628 [0.116 - 3.39]	0.589	0.904	2.25 [0.497 - 10.2]	0.292	0.744
MDM2 S166	0.0369 [<0.0001 - >1000]	0.665	1	2.58 [0.21 - 31.8]	0.459	0.816	1.37 [0.346 - 5.44]	0.653	0.905	0.526 [0.103 - 2.67]	0.438	0.821	<0.0001 [<0.0001 - >1000]	1	1	>1000 [<0.0001 - >1000]	1	1	1.38 [0.103 - 18.4]	0.809	0.96	2.83 [0.547 - 14.6]	0.215	0.678	0.941 [0.198 - 4.48]	0.939	0.975	<0.0001 [<0.0001 - >1000]	0.232	0.744
MEK1 2 S217 S221	1.56 [0.266 - 9.09]	0.624	1	1.19 [0.777 - 1.81]	0.43	0.816	1.51 [0.951 - 2.38]	0.081	0.674	0.989 [0.468 - 2.09]	0.977	0.994	1.26 [0.491 - 3.23]	0.631	1	0.949 [0.162 - 5.57]	0.953	1	1.3 [0.39 - 4.36]	0.666	0.96	1.17 [0.685 - 1.99]	0.568	0.833	0.668 [0.27 - 1.65]	0.383	0.904	0.686 [0.306 - 1.54]	0.361	0.766
MET total	0.345 [0.0233 - 5.11]	0.439	1	2.19 [0.942 - 5.08]	0.0684	0.559	0.711 [0.28 - 1.81]	0.475	0.851	0.365 [0.1 - 1.33]	0.127	0.821	132 [2.07 - >1000]	0.0213	0.74	1 [0.0784 - 12.9]	0.998	1	1.08 [0.804 - 1.46]	0.602	0.96	2.03 [0.713 - 5.8]	0.185	0.678	1.36 [0.594 - 3.12]	0.466	0.904	0.456 [0.133 - 1.57]	0.213	0.744
MET Y1234 Y1235	41.8 [0.0692 - >1000]	0.253	1	2.41 [0.991 - 5.87]	0.0523	0.52	2.4 [0.834 - 6.92]	0.104	0.674	0.814 [0.38 - 1.74]	0.597	0.834	0.785 [0.152 - 4.05]	0.772	1	0.962 [0.333 - 2.78]	0.943	1	1.13 [0.661 - 1.92]	0.66	0.96	0.569 [0.274 - 1.18]	0.129	0.66	0.872 [0.36 - 2.11]	0.761	0.936	0.87 [0.431 - 1.75]	0.697	0.921
MLH1 total	0.362 [0.029 - 4.52]	0.43	1	1.21 [0.72 - 2.05]	0.466	0.816	0.929 [0.412 - 2.09]	0.858	0.987	1.31 [0.798 - 2.14]	0.288	0.821	0.2 [0.017 - 2.36]	0.201	1	<0.0001 [<0.0001 - >1000]	0.996	1	1.99 [0.431 - 9.23]	0.377	0.96	1.96 [0.617 - 6.25]	0.253	0.678	0.684 [0.197 - 2.38]	0.549	0.904	0.785 [0.212 - 2.91]	0.718	0.921
MSH2 total	<0.0001 [<0.0001 - >1000]	0.999	1	1.12 [0.605 - 2.09]	0.711	0.885	1.66 [0.623 - 4.4]	0.313	0.821	1.04 [0.425 - 2.54]	0.934	0.99	>1000 [<0.0001 - >1000]	0.978	1	<0.0001 [<0.0001 - >1000]	1	1	2.82 [0.000361 - >1000]	0.821	0.96	19.7 [0.0292 - >1000]	0.37	0.705	0.551 [0.000774 - 392]	0.859	0.942	0.149 [0.000492 - 45.4]	0.514	0.839
MSH6 total	1.55 [0.341 - 7.04]	0.571	1	1.08 [0.348 - 3.33]	0.899	0.959	4.69 [0.989 - 22.2]	0.0516	0.674	0.704 [0.107 - 4.64]	0.715	0.87	1.38 [0.623 - 3.06]	0.426	1	0.298 [0.0124 - 7.17]	0.456	1	0.365 [0.0522 - 2.55]	0.309	0.96	1.01 [0.595 - 1.73]	0.962	0.976	2.04 [0.283 - 14.8]	0.479	0.904	0.718 [0.21 - 2.45]	0.597	0.893
MSK1 S360	>1000 [<0.0001 - >1000]	0.999	1	1.2 [0.00127 - >1000]	0.958	0.965	0.34 [0.0224 - 5.16]	0.437	0.851	3.78 [0.183 - 78]	0.39	0.821	0.00854 [<0.0001 - >1000]	1	1	<0.0001 [<0.0001 - >1000]	0.998	1	2.73 [0.318 - 23.4]	0.36	0.96	4.44 [0.306 - 64.2]	0.275	0.678	0.992 [0.548 - 1.8]	0.978	0.982	0.334 [0.0192 - 5.8]	0.451	0.814
mTOR S2448	0.392 [0.0559 - 2.75]	0.346	1	0.761 [0.354 - 1.64]	0.484	0.816	1.22 [0.61 - 2.46]	0.568	0.879	0.813 [0.41 - 1.61]	0.554	0.834	0.44 [0.11 - 1.77]	0.247	1	1.2 [0.321 - 4.48]	0.787	1	1.94 [0.631 - 5.96]	0.248	0.96	1.6 [0.677 - 3.79]	0.283	0.678	0.76 [0.3 - 1.92]	0.562	0.904	0.748 [0.31 - 1.81]	0.519	0.839
mTOR total	0.337 [0.021 - 5.39]	0.442	1	1.01 [0.378 - 2.72]	0.977	0.977	0.799 [0.391 - 1.63]	0.538	0.86	0.853 [0.446 - 1.63]	0.63	0.834	0.824 [0.217 - 3.13]	0.776	1	0.00892 [<0.0001 - 26.1]	0.246	1	1.53 [0.473 - 4.92]	0.479	0.96	1.13 [0.51 - 2.5]	0.765	0.914	1.21 [0.523 - 2.81]	0.654	0.936	0.982 [0.406 - 2.37]	0.967	0.994
NFkB p65 S536	<0.0001 [<0.0001 - >1000]	0.999	1	1.02 [0.524 - 1.98]	0.954	0.965	1.05 [0.75 - 1.47]	0.771	0.972	0.864 [0.455 - 1.64]	0.654	0.834	0.659 [0.169 - 2.56]	0.547	1	0.0656 [0.0122 - 0.353]	0.00152	0.106	1.9 [0.51 - 7.06]	0.34	0.96	0.27 [0.0442 - 1.65]	0.156	0.66	0.488 [0.15 - 1.59]	0.235	0.904	0.493 [0.124 - 1.97]	0.317	0.744
p27 T187	0.192 [0.0264 - 1.4]	0.104	0.936	1.1 [0.806 - 1.51]	0.542	0.856	0.785 [0.429 - 1.44]	0.432	0.851	1.14 [0.781 - 1.67]	0.495	0.821	0.0875 [0.00472 - 1.62]	0.102	1	0.254 [0.0196 - 3.29]	0.294	1	0.709 [0.153 - 3.3]	0.661	0.96	2.59 [1.15 - 5.82]	0.0211	0.452	1.19 [0.499 - 2.82]	0.699	0.936	0.386 [0.111 - 1.34]	0.134	0.744
p38 MAPK T180 Y182	0.00301 [<0.0001 - 1.74]	0.0736	0.936	0.831 [0.369 - 1.87]	0.655	0.859	1.04 [0.657 - 1.64]	0.87	0.987	0.474 [0.154 - 1.46]	0.193	0.821	0.805 [0.271 - 2.39]	0.696	1	0.819 [0.338 - 1.98]	0.658	1	0.989 [0.585 - 1.67]	0.966	0.987	0.903 [0.53 - 1.54]	0.706	0.892	0.644 [0.193 - 2.15]	0.475	0.904	0.712 [0.412 - 1.23]	0.225	0.744
p53 S15	0.464 [0.0592 - 3.64]	0.465	1	0.885 [0.653 - 1.2]	0.429	0.816	1.41 [0.83 - 2.41]	0.203	0.821	0.596 [0.19 - 1.87]	0.375	0.821	0.0899 [0.000352 - 22.9]	0.394	1	1.3 [0.405 - 4.17]	0.659	1	1.73 [0.0299 - 100]	0.792	0.96	1.01 [0.645 - 1.59]	0.952	0.976	19.7 [0.456 - 849]	0.121	0.883	1.5 [0.881 - 2.54]	0.136	0.744
p53 total	13 [<0.0001 - >1000]	0.72	1	1.09 [0.645 - 1.84]	0.748	0.912	1.6 [0.466 - 5.48]	0.456	0.851	<0.0001 [<0.0001 - >1000]	0.973	0.994	<0.0001 [<0.0001 - >1000]	0.994	1	>1000 [<0.0001 - >1000]	0.999	1	262 [0.164 - >1000]	0.139	0.96	0.278 [0.0462 - 1.67]	0.161	0.66	0.362 [0.000744 - 176]	0.748	0.936	2.33 [<0.0001 - >1000]	0.918	0.994
p70S6K S371	2.31 [0.027 - 198]	0.712	1	1.53 [0.516 - 4.51]	0.445	0.816	0.672 [0.106 - 4.28]	0.674	0.905	0.473 [0.109 - 2.05]	0.318	0.821	0.14 [0.00155 - 12.7]	0.393	1	1.63 [0.847 - 3.12]	0.144	0.901	1.2 [0.483 - 2.96]	0.698	0.96	0.78 [0.313 - 1.94]	0.593	0.833	0.632 [0.289 - 1.38]	0.249	0.904	1.04 [0.799 - 1.35]	0.775	0.938
p70S6K T389	1.37 [0.161 - 11.7]	0.771	1	0.948 [0.483 - 1.86]	0.877	0.959	0.708 [0.216 - 2.32]	0.569	0.879	0.842 [0.165 - 4.28]	0.836	0.945	0.0881 [0.00112 - 6.91]	0.275	1	1.82 [0.939 - 3.52]	0.0761	0.845	1.23 [0.589 - 2.56]	0.584	0.96	1.24 [0.833 - 1.85]	0.289	0.681	0.604 [0.164 - 2.22]	0.447	0.904	0.562 [0.172 - 1.84]	0.34	0.762
p70S6K T412	0.723 [0.16 - 3.26]	0.673	1	1.41 [0.727 - 2.75]	0.307	0.805	1.86 [1.16 - 2.98]	0.00975	0.452	0.322 [0.0828 - 1.25]	0.102	0.821	0.549 [0.156 - 1.93]	0.35	1	2.18 [0.914 - 5.2]	0.079	0.845	1.65 [0.608 - 4.47]	0.327	0.96	1.36 [0.819 - 2.27]	0.233	0.678	0.278 [0.0599 - 1.29]	0.103	0.883	0.632 [0.325 - 1.23]	0.176	0.744
P90RSK S380	0.219 [0.0272 - 1.77]	0.155	0.985	1.27 [0.656 - 2.47]	0.476	0.816	1.84 [1.16 - 2.93]	0.00925	0.452	0.285 [0.064 - 1.27]	0.0991	0.821	1.06 [0.504 - 2.22]	0.884	1	1.16 [0.453 - 2.96]	0.758	1	1.51 [0.598 - 3.83]	0.382	0.96	1.33 [0.725 - 2.45]	0.356	0.705	0.237 [0.0451 - 1.25]	0.0893	0.862	0.753 [0.403 - 1.41]	0.374	0.766
PARP cleaved D214	0.788 [0.0125 - 49.5]	0.91	1	1.14 [0.972 - 1.33]	0.109	0.606	1.5 [0.896 - 2.51]	0.123	0.674	3.16 [0.863 - 11.6]	0.0823	0.821	0.0351 [0.000253 - 4.85]	0.183	1	0.524 [0.0404 - 6.81]	0.621	1	0.416 [0.0233 - 7.41]	0.55	0.96	1.79 [0.544 - 5.88]	0.338	0.705	0.627 [0.0546 - 7.19]	0.707	0.936	0.792 [0.351 - 1.79]	0.576	0.893
PARP total	1.02 [0.135 - 7.75]	0.981	1	0.751 [0.424 - 1.33]	0.328	0.805	2.11 [0.689 - 6.45]	0.191	0.805	1.04 [0.385 - 2.82]	0.936	0.99	0.106 [0.00573 - 1.96]	0.132	1	0.0619 [0.00182 - 2.11]	0.122	0.901	1.68 [0.843 - 3.34]	0.14	0.96	1.44 [0.783 - 2.65]	0.24	0.678	0.706 [0.261 - 1.91]	0.493	0.904	0.793 [0.337 - 1.87]	0.596	0.893
PD1 Nivolumab	<0.0001 [<0.0001 - >1000]	0.999	1	180 [0.129 - >1000]	0.16	0.747	0.962 [0.135 - 6.83]	0.969	0.987	0.506 [0.0164 - 15.7]	0.697	0.857	>1000 [<0.0001 - >1000]	1	1	>1000 [<0.0001 - >1000]	1	1	3.32 [0.247 - 44.5]	0.365	0.96	0.66 [0.136 - 3.21]	0.606	0.842	0.291 [0.0528 - 1.6]	0.156	0.904	1.2 [0.436 - 3.32]	0.72	0.921
PD1 Pembrolizumab	<0.0001 [<0.0001 - >1000]	0.999	1	4.69 [1.16 - 19]	0.0305	0.52	1.57 [0.315 - 7.87]	0.581	0.887	4.98 [0.192 - 129]	0.334	0.821	>1000 [<0.0001 - >1000]	1	1	>1000 [<0.0001 - >1000]	1	1	1.93 [0.282 - 13.2]	0.504	0.96	6.92 [0.0755 - 634]	0.401	0.714	0.641 [0.0339 - 12.1]	0.767	0.936	0.957 [0.245 - 3.73]	0.949	0.994
PDGFRa Y754	1.51 [0.0344 - 65.8]	0.832	1	1.16 [0.367 - 3.69]	0.797	0.92	1.3 [1.02 - 1.65]	0.0361	0.674	1.14 [0.343 - 3.82]	0.826	0.941	0.789 [0.192 - 3.25]	0.743	1	0.532 [0.155 - 1.82]	0.315	1	9.12 [0.962 - 86.4]	0.0541	0.96	2.37 [0.912 - 6.16]	0.0766	0.593	1.26 [0.431 - 3.69]	0.673	0.936	3.16 [0.984 - 10.1]	0.0533	0.741
PDGFRb Y751	0.246 [0.0106 - 5.7]	0.382	1	0.91 [0.443 - 1.87]	0.798	0.92	1.29 [0.658 - 2.54]	0.456	0.851	1.3 [0.434 - 3.88]	0.641	0.834	1.04 [0.46 - 2.35]	0.925	1	4.27 [1.46 - 12.5]	0.00809	0.187	0.842 [0.496 - 1.43]	0.523	0.96	0.708 [0.319 - 1.57]	0.396	0.714	0.69 [0.228 - 2.09]	0.512	0.904	0.723 [0.45 - 1.16]	0.182	0.744
PDL1 22C3	0.016 [<0.0001 - >1000]	0.64	1	7.94 [0.918 - 68.7]	0.0598	0.52	0.732 [0.298 - 1.8]	0.497	0.851	<0.0001 [<0.0001 - >1000]	0.545	0.834	>1000 [<0.0001 - >1000]	0.999	1	>1000 [<0.0001 - >1000]	0.999	1	1.47 [0.383 - 5.63]	0.576	0.96	18.5 [0.331 - >1000]	0.155	0.66	0.659 [0.184 - 2.36]	0.522	0.904	0.622 [0.183 - 2.11]	0.446	0.814
PDL1 28 8	<0.0001 [<0.0001 - >1000]	0.999	1	48.3 [0.437 - >1000]	0.106	0.606	0.304 [0.00995 - 9.29]	0.495	0.851	129 [0.0181 - >1000]	0.283	0.821	<0.0001 [<0.0001 - >1000]	0.999	1	>1000 [<0.0001 - >1000]	1	1	0.827 [0.102 - 6.69]	0.859	0.971	0.352 [0.0583 - 2.13]	0.255	0.678	0.359 [0.0497 - 2.59]	0.31	0.904	11.2 [0.442 - 284]	0.143	0.744
PDL1 Atezolizumab	<0.0001 [<0.0001 - >1000]	1	1	306 [0.801 - >1000]	0.0592	0.52	0.935 [0.221 - 3.96]	0.927	0.987	1.19 [0.0441 - 32.4]	0.916	0.987	>1000 [<0.0001 - >1000]	1	1	>1000 [<0.0001 - >1000]	0.999	1	1.78 [0.277 - 11.5]	0.543	0.96	1.29 [0.0935 - 17.9]	0.848	0.943	0.623 [0.0729 - 5.32]	0.666	0.936	1.11 [0.383 - 3.22]	0.846	0.98
PDL1 E1L3N	0.167 [0.017 - 1.64]	0.125	0.936	0.928 [0.537 - 1.6]	0.788	0.92	0.103 [0.00808 - 1.32]	0.0806	0.674	0.52 [0.0232 - 11.6]	0.68	0.852	0.109 [8e-04 - 15]	0.378	1	<0.0001 [<0.0001 - >1000]	0.605	1	0.231 [0.0271 - 1.97]	0.18	0.96	0.343 [0.0912 - 1.29]	0.114	0.66	7.45 [0.755 - 73.5]	0.0855	0.862	1.93 [0.139 - 26.8]	0.625	0.896
PDL1 SP142	<0.0001 [<0.0001 - >1000]	0.999	1	1.16 [0.411 - 3.29]	0.777	0.92	0.37 [0.0586 - 2.34]	0.291	0.821	>1000 [586 - >1000]	1.8e-05	0.00125	<0.0001 [<0.0001 - >1000]	0.985	1	>1000 [<0.0001 - >1000]	0.999	1	0.72 [0.217 - 2.39]	0.591	0.96	1.6 [0.403 - 6.37]	0.503	0.786	0.14 [0.00203 - 9.68]	0.363	0.904	27.5 [0.0709 - >1000]	0.276	0.744
PI3K p85 Y458 p55 Y199	0.0344 [0.000861 - 1.38]	0.0735	0.936	0.954 [0.448 - 2.03]	0.903	0.959	0.673 [0.337 - 1.34]	0.261	0.821	0.564 [0.21 - 1.51]	0.255	0.821	1.03 [0.488 - 2.16]	0.942	1	5.24 [0.86 - 32]	0.0725	0.845	1.27 [0.76 - 2.13]	0.36	0.96	0.72 [0.377 - 1.37]	0.318	0.705	0.953 [0.432 - 2.1]	0.905	0.964	0.662 [0.359 - 1.22]	0.185	0.744
PLK1 T210	1.21 [0.406 - 3.6]	0.733	1	1.21 [0.654 - 2.24]	0.542	0.856	1.3 [0.656 - 2.59]	0.448	0.851	0.626 [0.369 - 1.06]	0.083	0.821	2.78 [0.487 - 15.9]	0.249	1	1.47 [0.46 - 4.68]	0.517	1	1.21 [0.624 - 2.36]	0.571	0.96	0.673 [0.382 - 1.19]	0.171	0.66	1.08 [0.59 - 1.98]	0.801	0.936	1.35 [0.595 - 3.05]	0.475	0.825
PTEN S380	0.499 [0.0871 - 2.86]	0.436	1	0.275 [0.0774 - 0.98]	0.0464	0.52	0.774 [0.386 - 1.55]	0.47	0.851	0.778 [0.375 - 1.61]	0.499	0.821	1.18 [0.496 - 2.82]	0.706	1	0.996 [0.382 - 2.6]	0.994	1	0.945 [0.414 - 2.16]	0.894	0.978	0.813 [0.33 - 2]	0.652	0.871	0.891 [0.457 - 1.74]	0.736	0.936	0.991 [0.448 - 2.19]	0.982	0.994
PTEN total	0.419 [0.0911 - 1.92]	0.263	1	0.665 [0.381 - 1.16]	0.153	0.747	0.815 [0.45 - 1.48]	0.5	0.851	0.832 [0.364 - 1.9]	0.664	0.839	0.972 [0.365 - 2.59]	0.956	1	0.915 [0.309 - 2.71]	0.873	1	0.45 [0.157 - 1.29]	0.139	0.96	1.29 [0.652 - 2.54]	0.467	0.755	0.907 [0.443 - 1.85]	0.788	0.936	0.887 [0.39 - 2.02]	0.775	0.938
RB S780	3.27 [0.653 - 16.3]	0.149	0.985	1.02 [0.543 - 1.92]	0.951	0.965	1.07 [0.721 - 1.58]	0.744	0.958	0.744 [0.372 - 1.49]	0.403	0.821	0.986 [0.136 - 7.14]	0.989	1	2.36 [0.751 - 7.43]	0.142	0.901	1.38 [0.766 - 2.5]	0.282	0.96	2.03 [0.826 - 4.98]	0.123	0.66	0.532 [0.203 - 1.4]	0.199	0.904	1.12 [0.451 - 2.78]	0.809	0.961
RET Y905	0.0849 [<0.0001 - 78.7]	0.479	1	0.929 [0.159 - 5.43]	0.935	0.965	1.48 [0.312 - 7]	0.623	0.892	0.291 [0.0372 - 2.28]	0.24	0.821	0.751 [0.0924 - 6.1]	0.788	1	2.08 [0.144 - 29.9]	0.591	1	0.902 [0.487 - 1.67]	0.744	0.96	2.14 [0.547 - 8.39]	0.274	0.678	0.576 [0.149 - 2.23]	0.425	0.904	3.26 [0.404 - 26.3]	0.267	0.744
RON Y1353	4.58 [0.181 - 116]	0.356	1	1.16 [0.73 - 1.85]	0.525	0.849	1.06 [0.494 - 2.27]	0.882	0.987	0.659 [0.247 - 1.76]	0.404	0.821	0.0416 [0.00998 - 0.173]	1.24e-05	0.000575	2.14 [0.469 - 9.79]	0.325	1	1.2 [0.584 - 2.47]	0.618	0.96	0.929 [0.491 - 1.76]	0.82	0.927	0.744 [0.341 - 1.62]	0.458	0.904	2.69 [0.834 - 8.7]	0.0975	0.744
ROS Y2274	1.44 [0.135 - 15.3]	0.763	1	1.25 [0.534 - 2.93]	0.606	0.859	1.02 [0.295 - 3.55]	0.97	0.987	1.13 [0.436 - 2.91]	0.805	0.932	0.605 [0.154 - 2.39]	0.473	1	3.16 [0.715 - 14]	0.129	0.901	1.1 [0.631 - 1.93]	0.732	0.96	2.17 [0.605 - 7.76]	0.235	0.678	2.68 [1.11 - 6.48]	0.0286	0.768	0.775 [0.223 - 2.69]	0.688	0.921
RSK3 T356 S380	2.08 [0.485 - 8.96]	0.323	1	2.46 [0.842 - 7.18]	0.0999	0.606	1.54 [0.93 - 2.55]	0.0931	0.674	0.181 [0.0167 - 1.95]	0.159	0.821	2.36 [0.448 - 12.5]	0.311	1	0.0286 [0.00207 - 0.396]	0.00801	0.187	0.384 [0.0405 - 3.65]	0.405	0.96	1.28 [0.519 - 3.17]	0.59	0.833	0.514 [0.0815 - 3.24]	0.478	0.904	0.261 [0.0111 - 6.14]	0.405	0.793
RTK ROR1 total	0.186 [0.0111 - 3.12]	0.243	1	3.92 [1.44 - 10.7]	0.00769	0.52	1 [0.444 - 2.27]	0.994	0.994	0.655 [0.291 - 1.48]	0.308	0.821	0.998 [0.308 - 3.23]	0.998	1	1.1 [0.437 - 2.75]	0.845	1	1.28 [0.409 - 4.03]	0.669	0.96	0.925 [0.39 - 2.19]	0.859	0.948	0.73 [0.296 - 1.8]	0.495	0.904	1.2 [0.511 - 2.8]	0.68	0.921
S6RP S240 S244	0.204 [0.00828 - 5.03]	0.331	1	1.19 [0.314 - 4.49]	0.801	0.92	0.614 [0.266 - 1.42]	0.255	0.821	0.997 [0.339 - 2.94]	0.996	0.996	2.34 [0.633 - 8.64]	0.202	1	3.33 [1.03 - 10.8]	0.0445	0.687	0.915 [0.52 - 1.61]	0.758	0.96	1.31 [0.763 - 2.24]	0.329	0.705	1.02 [0.216 - 4.83]	0.978	0.982	3.08 [0.657 - 14.4]	0.154	0.744
SGK S78	1.03 [0.0733 - 14.5]	0.982	1	2.04 [0.639 - 6.51]	0.229	0.772	0.281 [0.0621 - 1.27]	0.0996	0.674	1.06 [0.502 - 2.24]	0.876	0.966	1.43 [0.544 - 3.77]	0.467	1	0.533 [0.0686 - 4.14]	0.547	1	1.44 [0.204 - 10.2]	0.714	0.96	0.811 [0.212 - 3.1]	0.759	0.914	0.699 [0.201 - 2.43]	0.574	0.904	3.24 [1.06 - 9.92]	0.0396	0.741
SHC Y317	0.146 [0.00404 - 5.28]	0.293	1	1.49 [0.519 - 4.27]	0.459	0.816	2.62 [0.723 - 9.47]	0.143	0.685	0.494 [0.0717 - 3.4]	0.474	0.821	0.107 [0.00114 - 10.1]	0.335	1	1.71 [0.288 - 10.2]	0.554	1	0.942 [0.617 - 1.44]	0.782	0.96	0.945 [0.363 - 2.46]	0.908	0.975	0.475 [0.0198 - 11.4]	0.646	0.936	0.47 [0.088 - 2.51]	0.377	0.766
SRC Y527	0.763 [0.116 - 5]	0.778	1	0.895 [0.458 - 1.75]	0.745	0.912	0.606 [0.31 - 1.18]	0.143	0.685	0.444 [0.165 - 1.19]	0.107	0.821	1.32 [0.44 - 3.96]	0.62	1	7.18 [0.8 - 64.4]	0.0783	0.845	0.926 [0.471 - 1.82]	0.822	0.96	1.46 [1.01 - 2.11]	0.0445	0.468	1.39 [0.719 - 2.69]	0.327	0.904	1.03 [0.53 - 2]	0.932	0.994
STAT1 Y701	1.49 [0.22 - 10.1]	0.683	1	0.38 [0.119 - 1.22]	0.103	0.606	0.563 [0.215 - 1.47]	0.24	0.821	1.34 [0.383 - 4.72]	0.644	0.834	0.296 [0.0214 - 4.1]	0.364	1	0.81 [0.081 - 8.1]	0.858	1	0.841 [0.468 - 1.51]	0.564	0.96	0.636 [0.317 - 1.28]	0.204	0.678	0.864 [0.365 - 2.04]	0.739	0.936	1.95 [1.06 - 3.58]	0.031	0.741
STAT3 S727	<0.0001 [<0.0001 - 2.41]	0.0666	0.936	0.631 [0.336 - 1.19]	0.152	0.747	0.877 [0.523 - 1.47]	0.619	0.892	0.99 [0.473 - 2.07]	0.98	0.994	0.457 [0.0831 - 2.51]	0.367	1	0.449 [0.0649 - 3.1]	0.417	1	0.601 [0.197 - 1.84]	0.372	0.96	0.399 [0.124 - 1.29]	0.124	0.66	0.684 [0.192 - 2.45]	0.559	0.904	0.752 [0.406 - 1.39]	0.365	0.766
STAT3 Y705	0.775 [0.274 - 2.19]	0.632	1	0.859 [0.44 - 1.68]	0.657	0.859	0.885 [0.548 - 1.43]	0.618	0.892	0.949 [0.395 - 2.28]	0.906	0.984	2.03 [0.416 - 9.96]	0.381	1	0.991 [0.52 - 1.89]	0.978	1	1.8 [0.615 - 5.29]	0.283	0.96	0.546 [0.241 - 1.23]	0.146	0.66	0.797 [0.466 - 1.36]	0.407	0.904	0.523 [0.204 - 1.34]	0.176	0.744
STAT5 Y694	0.0322 [<0.0001 - 67.1]	0.378	1	0.401 [0.0165 - 9.74]	0.575	0.856	5.67 [0.184 - 175]	0.321	0.821	0.0781 [0.000555 - 11]	0.313	0.821	4.5 [0.00222 - >1000]	0.699	1	0.165 [0.00386 - 7.08]	0.348	1	0.931 [0.568 - 1.53]	0.776	0.96	2.01 [0.238 - 17]	0.521	0.796	0.619 [0.0201 - 19]	0.784	0.936	0.424 [0.0351 - 5.12]	0.5	0.839
Survivin total	4.3 [0.738 - 25.1]	0.105	0.936	0.78 [0.398 - 1.53]	0.469	0.816	1.52 [0.407 - 5.7]	0.532	0.86	0.769 [0.291 - 2.03]	0.595	0.834	0.0601 [0.0175 - 0.206]	7.63e-06	0.00053	1.95 [0.161 - 23.6]	0.601	1	0.28 [0.0162 - 4.82]	0.38	0.96	2.29 [1.14 - 4.6]	0.0192	0.452	4.29 [1.21 - 15.3]	0.0245	0.768	0.714 [0.261 - 1.95]	0.511	0.839
TIE2 S1119	0.0675 [<0.0001 - 410]	0.544	1	1.5 [0.663 - 3.4]	0.33	0.805	1.9 [0.475 - 7.57]	0.365	0.832	0.529 [0.162 - 1.73]	0.293	0.821	0.608 [0.12 - 3.08]	0.547	1	0.852 [0.0926 - 7.84]	0.888	1	1.48 [0.387 - 5.66]	0.566	0.96	1.34 [1.03 - 1.74]	0.0302	0.452	0.893 [0.35 - 2.28]	0.813	0.942	0.168 [0.0286 - 0.988]	0.0485	0.741
TIE2 total	0.0693 [0.000985 - 4.87]	0.219	1	1.75 [0.404 - 7.54]	0.456	0.816	1.38 [0.362 - 5.29]	0.635	0.892	0.927 [0.388 - 2.22]	0.865	0.962	0.991 [0.435 - 2.25]	0.982	1	>1000 [<0.0001 - >1000]	0.999	1	2.13 [0.0271 - 168]	0.734	0.96	0.232 [0.0468 - 1.15]	0.0738	0.593	3.05 [0.633 - 14.7]	0.165	0.904	9.91 [0.774 - 127]	0.0779	0.744
TIE2 Y992	0.43 [0.0177 - 10.4]	0.604	1	1.82 [0.758 - 4.39]	0.18	0.747	1.72 [0.322 - 9.22]	0.525	0.86	0.861 [0.364 - 2.04]	0.734	0.88	0.675 [0.138 - 3.29]	0.626	1	0.289 [0.0387 - 2.16]	0.227	1	4.14 [0.953 - 17.9]	0.058	0.96	1.82 [1.11 - 2.97]	0.018	0.452	1.13 [0.549 - 2.34]	0.735	0.936	0.187 [0.0497 - 0.707]	0.0134	0.663
Tuberin TSC2 Y1571	1.49 [0.178 - 12.5]	0.713	1	4.05 [0.876 - 18.7]	0.0733	0.566	0.958 [0.389 - 2.36]	0.925	0.987	0.372 [0.0733 - 1.89]	0.233	0.821	0.681 [0.252 - 1.84]	0.449	1	2.2 [0.0883 - 54.7]	0.631	1	1.01 [0.126 - 8.12]	0.991	0.991	0.32 [0.0869 - 1.18]	0.0865	0.601	1.05 [0.315 - 3.47]	0.941	0.975	2.25 [0.798 - 6.33]	0.125	0.744
TYK2 Y1054 Y1055	<0.0001 [<0.0001 - >1000]	0.999	1	1.55 [0.607 - 3.94]	0.361	0.805	1.15 [0.0425 - 31.3]	0.933	0.987	8.64 [0.0204 - >1000]	0.485	0.821	<0.0001 [<0.0001 - >1000]	0.997	1	>1000 [<0.0001 - >1000]	1	1	0.555 [0.194 - 1.59]	0.272	0.96	2.45 [0.506 - 11.8]	0.266	0.678	1.24 [0.00223 - 689]	0.947	0.975	0.449 [0.00626 - 32.2]	0.713	0.921
VEGFR2 Y996	0.154 [0.00753 - 3.15]	0.225	1	1.43 [0.608 - 3.36]	0.412	0.816	1.23 [0.71 - 2.12]	0.462	0.851	0.38 [0.0862 - 1.67]	0.201	0.821	0.998 [0.323 - 3.09]	0.997	1	2.27 [0.465 - 11.1]	0.311	1	1.35 [0.697 - 2.61]	0.375	0.96	0.422 [0.123 - 1.45]	0.171	0.66	0.542 [0.165 - 1.78]	0.314	0.904	0.602 [0.232 - 1.56]	0.297	0.744
4EBP1 S65	299 [0.231 - >1000]	0.119	0.936	1.42 [0.859 - 2.36]	0.171	0.747	1.05 [0.626 - 1.77]	0.849	0.987	1.28 [0.603 - 2.71]	0.523	0.834	0.474 [0.0675 - 3.33]	0.453	1	90.5 [0.435 - >1000]	0.0981	0.877	1.44 [0.621 - 3.35]	0.394	0.96	1.07 [0.472 - 2.42]	0.875	0.958	1.32 [0.478 - 3.63]	0.595	0.904	1.68 [0.439 - 6.45]	0.448	0.814
4EBP1 T70	>1000 [<0.0001 - >1000]	1	1	1.18 [0.884 - 1.58]	0.261	0.772	0.106 [0.0015 - 7.51]	0.302	0.821	0.309 [0.01 - 9.5]	0.502	0.821	>1000 [<0.0001 - >1000]	0.999	1	>1000 [<0.0001 - >1000]	0.998	1	1.57 [0.105 - 23.4]	0.744	0.96	1.97 [0.504 - 7.73]	0.329	0.705	0.323 [0.0126 - 8.29]	0.495	0.904	1.03 [0.363 - 2.91]	0.959	0.994
YAP S127	0.0432 [0.00113 - 1.65]	0.0909	0.936	1.34 [0.808 - 2.24]	0.255	0.772	1.02 [0.664 - 1.56]	0.937	0.987	0.751 [0.372 - 1.52]	0.426	0.821	1.17 [0.305 - 4.51]	0.817	1	0.873 [0.192 - 3.97]	0.86	1	0.927 [0.549 - 1.57]	0.778	0.96	1.4 [0.672 - 2.94]	0.366	0.705	0.985 [0.348 - 2.79]	0.977	0.982	0.806 [0.349 - 1.86]	0.614	0.893
ZAP70 Y319 SYK Y352	0.0817 [<0.0001 - >1000]	0.63	1	0.229 [0.00628 - 8.35]	0.422	0.816	0.593 [0.103 - 3.43]	0.56	0.879	1.61 [0.333 - 7.79]	0.553	0.834	>1000 [<0.0001 - >1000]	0.995	1	>1000 [<0.0001 - >1000]	0.982	1	0.376 [0.0558 - 2.53]	0.314	0.96	0.818 [0.184 - 3.63]	0.792	0.914	0.237 [0.0126 - 4.48]	0.337	0.904	0.637 [0.174 - 2.33]	0.495	0.839
cABL T735	2.15 [0.561 - 8.22]	0.264	1	1.47 [0.845 - 2.56]	0.173	0.747	0.746 [0.355 - 1.57]	0.44	0.851	1.19 [0.608 - 2.35]	0.607	0.834	0.861 [0.328 - 2.26]	0.761	1	0.936 [0.326 - 2.68]	0.902	1	0.934 [0.228 - 3.82]	0.924	0.987	0.867 [0.391 - 1.92]	0.727	0.91	0.328 [0.047 - 2.3]	0.262	0.904	0.336 [0.103 - 1.1]	0.0708	0.744
JAK2 Y1007	11.9 [0.256 - 553]	0.206	1	1.73 [0.889 - 3.38]	0.106	0.606	1.7 [0.655 - 4.39]	0.277	0.821	0.761 [0.12 - 4.83]	0.772	0.912	0.933 [0.534 - 1.63]	0.809	1	1.86 [0.128 - 27.1]	0.649	1	0.681 [0.264 - 1.75]	0.426	0.96	1.89 [0.898 - 3.97]	0.0934	0.618	1.46 [0.36 - 5.9]	0.598	0.904	0.531 [0.195 - 1.45]	0.216	0.744
