# Supplementary material for: Protein signaling and drug target activation signatures to guide therapy prioritization: Therapeutic resistance and sensitivity in the I-SPY 2 Trial
Source: Cell Rep Med. 2023 Dec 11;4(12):101312. doi: 10.1016/j.xcrm.2023.101312 (PMC10772394; doi:10.1016/j.xcrm.2023.101312)
Supplement: Table S5. Antibody information list, related to STAR Methods [file mmc5.xlsx]

## Sheet: TableS5
Table S5. Antibody information list, related to STAR METHODS
Catalog #	Antibody Name	Company	Dilution	Species	RRID
4431	A-Raf (S299)	CellSig	1:50	R	AB_2060490
3661	Acetyl-CoA Carboxylase (S79)	CellSig	1:50	R	AB_330337
9271	AKT (S473)	CellSig	1:100	R	AB_329825
9275	AKT (T308)	CellSig	1:100	R	AB_329828
3633	ALK total	CellSig	1:50	RmAb	AB_11127207
3348	ALK (Y1586)	CellSig	1:200	RmAb	AB_659803
3341	ALK (Y1604)	CellSig	1:50	R	AB_331047
4184	AMPKalpha1 (S485)	CellSig	1:50	R	AB_390759
4181	AMPKBeta1 (S108)	CellSig	1:50	R	AB_2169743
ab47563	Androgen Rec (S650)	Abcam	1:1000	R	AB_873683
3202	Androgen Receptor	CellSig	1:200	R	AB_2060162
5883	ATM (S1981) (D6H9)	CellSig	01:50:00	RmAb	AB_10835213
2853	ATR (S428)	CellSig	01:50:00	R	AB_2290281
2914	Aurora A (T288)/B (T232)/C (T198) (D13A11)	CellSig	1:50	RmAb	AB_2061631
9561	Catenin (beta) (S33/37/T41)	CellSig	1:100	R	AB_331729
2696	B-Raf (S445)	CellSig	1:50	R	AB_390721
9295	BAD (S136)	CellSig	1:50	R	AB_2258874
9009	BRCA1 (S1524)	CellSig	1:100	R	AB_491003
9427	c-Raf (S338) (56A6)	CellSig	1:200	RmAb	AB_2067317
2864	c-Abl (T735)	CellSig	1:50	R	AB_331066
2861	c-Abl (Y245)	CellSig	1:100	R	AB_331029
9661	Caspase-3, cleaved (D175)	CellSig	1:50	R	AB_2341188
9491	Caspase-7, cleaved (D198)	CellSig	1:100	R	AB_2068144
9501	Caspase-9, cleaved (D330)	CellSig	1:50	R	AB_331424
Ab5690	CD3 epsilon	Abcam	1:100	R	AB_305055
556336	CD3 zeta (1D4)	BD	1:50	M	AB_396389
2341	Chk-1 (S345)	CellSig	1:50	R	AB_330023
2665	Chk-2 (S33/35)	CellSig	1:50	R	AB_10831817
3073	c-Kit (Y703)	CellSig	1:50	R	AB_1147635
3313	Cofilin (S3) (77G2)	CellSig	1:500	RmAb	AB_2080597
9191	CREB (S133)	CellSig	1:100	R	AB_331606
4656	Cyclin A2 (BF683)	CellSig	1:50	M	AB_2071958
4135	Cyclin B1 (V152)	CellSig	1:200	M	AB_2233956
554180	Cyclin D1 (G124-326)	BD	1:100	M	AB_395291
ab4194	DNAPK T2609	Abcam	1:200	R	AB_304358
4065	E-Cadherin	CellSig	1:500	R	AB_2076803
2232	EGFR	CellSig	1:100	R	AB_331707
2234	EGFR (Y1068)	CellSig	1:50	R	AB_331701
44-792	EGFR (Y1148)	BioSource/ThermoFisher	1:100	R	AB_2533756
44-794	EGFR (Y1173)	BioSource/ThermoFisher	1:100	R	AB_2533757
2235	EGFR (Y992)	CellSig	1:50	R	AB_331708
9741	eIF4E (S209)	CellSig	1:50	R	AB_331677
2441	eIF4G (S1108)	CellSig	1:1000	R	AB_2277632
07-357	eNOS/NOS III (S116)	Upstate	1:500	R	AB_310548
9575	eNOS (S113)	CellSig	1:50	R	AB_2152886
124881	Ephrin A3 (Y799)/A4 (Y799)/A5 (Y833)	Abcam	1:100	RmAb	AB_10972696
A0485	ErbB2/HER2	DAKO/Agilent	1:200	R	AB_2335701
IMG-90189	ErbB2/HER2 (Y1248)	Imgenex	1:500	R	AB_1149147
IMG-90185	ERBB2 Y877	Imgenex	1:500	R	AB_1149143
4754	ERBB3 total	CellSig	1:500	RmAb	AB_10691324
4791	ERBB3 Y1289	CellSig	1:200	RmAb	AB_2099709
4795	ERBB4 total	CellSig	1:50	RmAb	AB_2099883
4757	ErbB4/HER4 (Y1284)	CellSig	1:100	RmAb	AB_2099987
9101	ERK (T202/Y204)	CellSig	1:1000	R	AB_331646
2511	Estrogen Rec a (S118) (16JR)	CellSig	1:1000	M	AB_331289
M7047	Estrogen Rec alpha (1D5)	DAKO/Agilent	1:50	M	AB_2101946
2781	FADD (S194)	CellSig	1:100	R	AB_2100485
611806	FAK (Y397) (18)	BD	1:50	M	AB_399286
3281	FAK (Y576/577)	CellSig	1:200	R	AB_331079
9461	FOX01 (S256)	CellSig	1:100	R	AB_329831
9464	FOX01(T24)/FOX03a (T32)	CellSig	1:200	R	AB_329842
06-953	FOX03a (S253)	Upstate/Millipore	1:1000	R	AB_1163414
9331	GSK-3a/B (S21/9)	CellSig	1:100	R	AB_329830
9718	H2A.X S139	CellSig	1:50	RmAb	AB_2118009
2573	Heregulin	CellSig	1:100	R	AB_1031011
06-570	Histone H3 (S10) Mitosis Marker	Upstate/Millipore	1:200	R	AB_310177
sc-53302	HLA-DR/DP/DQ/DX	SC	1:50	M	AB_629967
sc-53319	HLA-DR	SC	1:50	M	AB_629980
3027	IGF1R total	CellSig	1:1000	R	AB_2122378
3021	IGF-1 Rec (Y1131)/Insulin Rec (Y1146)	CellSig	1:500	R	AB_331578
3024	IGF-1R (Y1135/36)/IR (Y1150/51) (19H7)	CellSig	1:500	RmAb	AB_331253
06-110	IGFBP5	Upstate/Millipore	1:1000	R	AB_310052
551818	IkappaB-alpha (S32/36) (39A1431)	BD	1:50	M	AB_394268
3025	Insulin receptor beta	CellSig	1:200	R	AB_2280448
2386	IRS-1 (S612)	CellSig	1:200	R	AB_330326
3331	Jak1 (Y1022/1023)	CellSig	1:50	R	AB_2265057
4406	Jak2 (Y1007)	CellSig	1:200	RmAb	AB_10706164
M7240	Ki67 (MIB-1)	DAKO/Agilent	1:100	M	AB_2142367
2775	LC3B	CellSig	1:100	R	AB_915950
3155	M-CSF Receptor (Y723) (49C10)	CellSig	1:100	RmAb	AB_2085229
3521	MDM2 (S166)	CellSig	1:100	R	AB_2143550
9121	MEK1/2 (S217/221)	CellSig	1:200	R	AB_331648
ab51067	c-Met	Abcam	1:200	R	AB_880695
3126	Met (Y1234/1235)	CellSig	1:200	R	AB_331713
3515	MLH1 (4C9C7)	CellSig	1:500	M	AB_2145615
2017	MSH2 (D24B5) XP	CellSig	1:2000	RmAb	AB_2235387
3996	MSH6 (L990)	CellSig	1:100	R	AB_1904050
9594	MSK1 (S360)	CellSig	1:50	R	AB_330782
2971	mTOR (S2448)	CellSig	1:100	R	AB_330970
2972	mTOR	CellSig	1:200	R	AB_330978
3031	NF-kappaB p65 (S536)	CellSig	1:100	R	AB_330559
71-7700	p27 (T187)	Life Technologies	1:200	R	AB_2533996
9211	p38 MAPK (T180/Y182)	CellSig	1:100	R	AB_330559
9284	p53 (S15)	CellSig	1:1000	R	AB_331464
9282	p53	CellSig	1:5000	R	AB_331476
9208	p70 S6 Kinase (S371)	CellSig	1:50	R	AB_330990
9205	p70 S6 Kinase (T389)	CellSig	1:100	R	AB_330944
07-018	p70 S6 Kinase (T412)	Upstate	1:500	R	AB_310338
9341	p90RSK (S380)	CellSig	1:200	R	AB_330753
9541	PARP, cleaved (D214)	CellSig	1:100	R	AB_331426
9532	PARP (46D11)	CellSig	1:100	RmAb	AB_659884
A2002	PD1 Nivolumab	Selleckchem	1:100	Hu	AB_2810223
A2005	PD1 Pembrolizumab	Selleckchem	1:100	Hu	AB_3076193
2992	PDGF Receptor alpha (Y754) (23B2)	CellSig	1:500	RmAb	AB_390728
3161	PDGF Receptor beta (Y751)	CellSig	1:50	R	AB_331053
M3653	PD-L1 (22C3)	DAKO/Agilent	1:50	M	AB_2861298
ab205921	PD-L1 (28-8)	Abcam	1:500	RmAb	AB_2687878
A2004	PDL1 Atezolizumab	Selleckchem	1:100	Hu	AB_2893092
13684	PD-L1 (E1L3N) XP	CellSig	1:500	R	AB_2687655
740-4859	PD-L1 (SP142)	Ventana	1:50	R	AB_3076192
4228	PI3K p85 (Y458)/p55 (Y199)	CellSig	1:100	R	AB_659940
558400	PLK1 (T210)	BD	1:200	M	AB_647292
9551	PTEN (S380)	CellSig	1:500	R	AB_331407
9552	PTEN	CellSig	1:50	R	AB_10694066
3590	Rb (S780)	CellSig	1:2000	R	AB_2177182
3221	Ret (Y905)	CellSig	1:100	R	AB_2179887
5176-1	Ron (Y1353)	Epitomics/Abcam	1:1000	RmAb	AB_10896549
3078	Ros (Y2274)	CellSig	1:100	R	AB_2180473
9348	RSK3 (T356/S360)	CellSig	1:500	R	AB_390805
N/A	RTK-ROR1	Kipps Lab	1:50	M	N/A
2215	S6 Ribosomal Protein (S240/244)	CellSig	1:1000	R	AB_331682
5599	SGK1 (S78) (D36D11)	CellSig	1:100	RmAb	AB_10698593
07-206	Shc (Y317)	Upstate/Millipore	1:200	R	AB_310427
2105	Src (Y527)	CellSig	1:200	R	AB_331034
9171	Stat1 (Y701)	CellSig	1:500	R	AB_331591
9134	Stat3 (S727)	CellSig	1:100	R	AB_331589
9145	Stat3 (Y705) (D3A7)	CellSig	1:100	RmAb	AB_331589
9351	Stat5 (Y694)	CellSig	1:50	R	AB_2315225
2808	Survivin (71G4)	CellSig	1:500	RmAb	AB_2063948
4226	Tie2 (S1119)	CellSig	1:100	R	AB_2203196
N/A	Tie 2L.13.1	Amgen	1:200	M	N/A
4221	Tie2 (Y992)	CellSig	1:100	R	AB_2203198
3614	Tuberin/TSC2 (Y1571)	CellSig	1:50	R	AB_329857
9321	Tyk2 (Y1054/1055)	CellSig	1:500	R	AB_2303972
2474	VEGFR 2 (Y996)	CellSig	1:100	R	AB_331023
9451	4E-BP1 (S65)	CellSig	1:50	R	AB_330947
9455	4E-BP1 (T70)	CellSig	1:200	R	AB_330949
13008	YAP (S127) (D9W2I)	CellSig	1:100	RmAb	AB_2650553
2701	Zap-70 (Y319)/Syk (Y352)	CellSig	1:400	R	AB_331600
